# Supplementary material for: 4-[5-(4-Pyrid­yl)-1,3,4-oxadiazol-2-yl]pyridine N-oxide–isophthalic acid (1/1)
Source: Acta Crystallogr Sect E Struct Rep Online. 2008 May 7;64(Pt 6):o997. doi: 10.1107/S1600536808012622 (PMC2961495; doi:10.1107/S1600536808012622)
Supplement: Supplementary file 1 [file e-64-0o997-sup1.cif]

##############################################################################
###                                                                        ###
###        Electronic paper (Acta Crystallographica Section E)             ###
###                                                                        ###
##############################################################################
#                                                                            #
# This CIF contains the data in a paper accepted for publication in Acta     #
# Crystallographica Section E. It conforms to the requirements of Notes      #
# for Authors for Section E, and has been peer reviewed under the auspices   #
# of the IUCr Commission on Journals.                                        #
#                                                                            #
# Full details of the Crystallographic Information File format               #
# are given in the paper "The Crystallographic Information File (CIF):       #
# a New Standard Archive File for Crystallography" by S. R. Hall, F. H.      #
# Allen and I. D. Brown [Acta Cryst. (1991), A47, 655-685].                  #
#                                                                            #
# The current version of the core CIF dictionary is obtainable from          #
# ftp://ftp.iucr.org/pub/cif_core.dic. The current version number is 2.4.    #
#                                                                            #
# Software is freely available for graphical display of the structure(s) in  #
# this CIF.  For information consult the CIF home page http://www.iucr.org/  #
# cif/home.html                                                              #
#                                                                            #
# This file may be used for bona fide research purposes within the           #
# scientific community so long as proper attribution is given to the journal # 
# article from which it was obtained.                                        #
#                                                                            #
##############################################################################
                                             
data_I
_audit_creation_method     SHELXL-97
_chemical_name_systematic
;
4-[5-(4-pyridyl)-1,3,4-oxadiazol-2-yl]pyridine <i>N</i>-oxide--isophthalic acid
(1/1)
;
_chemical_name_common     ?
_chemical_formula_moiety     'C12 H8 N4 O2 , C8 H6 O4'
_chemical_formula_sum     'C20 H14 N4 O6'
_chemical_formula_iupac     'C12 H8 N4 O2 , C8 H6 O4'
_chemical_formula_weight     406.35
_chemical_melting_point     ?
_symmetry_cell_setting     Triclinic
_symmetry_space_group_name_H-M     'P -1'
_symmetry_space_group_name_Hall     '-P 1'
loop_
    _symmetry_equiv_pos_as_xyz
    'x, y, z'
    '-x, -y, -z'
_cell_length_a     7.0993(18)
_cell_length_b     7.1770(19)
_cell_length_c     19.823(5)
_cell_angle_alpha     93.003(4)
_cell_angle_beta     98.481(3)
_cell_angle_gamma     112.745(4)
_cell_volume     914.6(4)
_cell_formula_units_Z     2
_cell_measurement_reflns_used     893
_cell_measurement_theta_min     3.147
_cell_measurement_theta_max     21.052
_cell_measurement_temperature     298(2)
_exptl_crystal_description     bar
_exptl_crystal_colour     colourless
_exptl_crystal_size_max     0.30
_exptl_crystal_size_mid     0.15
_exptl_crystal_size_min     0.06
_exptl_crystal_density_diffrn     1.475
_exptl_crystal_density_meas     ?
_exptl_crystal_density_method     'not measured'
_exptl_crystal_F_000     420
_exptl_absorpt_coefficient_mu     0.112
_exptl_absorpt_correction_type     none
_exptl_absorpt_process_details     ?
_exptl_absorpt_correction_T_min     ?
_exptl_absorpt_correction_T_max     ?
_exptl_special_details
;
;
_diffrn_ambient_temperature     298(2)
_diffrn_radiation_type     MoK\a
_diffrn_radiation_wavelength     0.71073
_diffrn_radiation_source     'fine-focus sealed tube'
_diffrn_radiation_monochromator     graphite
_diffrn_measurement_device_type     'Bruker SMART APEX'
_diffrn_measurement_method     '\f and \w'
_diffrn_detector_area_resol_mean     ?
_diffrn_reflns_number     4661
_diffrn_reflns_av_R_equivalents     0.0266
_diffrn_reflns_av_sigmaI/netI     0.0545
_diffrn_reflns_theta_min     3.10
_diffrn_reflns_theta_max     25.01
_diffrn_reflns_theta_full     25.01
_diffrn_measured_fraction_theta_max     0.983
_diffrn_measured_fraction_theta_full     0.983
_diffrn_reflns_limit_h_min     -8
_diffrn_reflns_limit_h_max     8
_diffrn_reflns_limit_k_min     -8
_diffrn_reflns_limit_k_max     8
_diffrn_reflns_limit_l_min     -17
_diffrn_reflns_limit_l_max     23
_diffrn_standards_number     ?
_diffrn_standards_interval_count     ?
_diffrn_standards_interval_time     ?
_diffrn_standards_decay_%     ?
_refine_special_details
;
Refinement of <i>F</i>^2^ against ALL reflections. The weighted <i>R</i>-factor
<i>wR</i> and goodness of fit <i>S</i> are based on <i>F</i>^2^, conventional
<i>R</i>-factors <i>R</i> are based on <i>F</i>, with <i>F</i> set to zero for
negative <i>F</i>^2^. The threshold expression of <i>F</i>^2^ >
\s(<i>F</i>^2^) is used only for calculating <i>R</i>-factors(gt) <i>etc</i>.
and is not relevant to the choice of reflections for refinement.
<i>R</i>-factors based on <i>F</i>^2^ are statistically about twice as large
as those based on <i>F</i>, and <i>R</i>- factors based on ALL data will be
even larger.
;
_reflns_number_total     3189
_reflns_number_gt     1972
_reflns_threshold_expression     I>2\s(I)
_refine_ls_structure_factor_coef     Fsqd
_refine_ls_matrix_type     full
_refine_ls_R_factor_all     0.0913
_refine_ls_R_factor_gt     0.0516
_refine_ls_wR_factor_gt     0.1142
_refine_ls_wR_factor_ref     0.1319
_refine_ls_goodness_of_fit_ref     0.977
_refine_ls_restrained_S_all     0.977
_refine_ls_number_reflns     3189
_refine_ls_number_parameters     272
_refine_ls_number_restraints     0
_refine_ls_hydrogen_treatment     constr
_refine_ls_weighting_scheme     calc
_refine_ls_weighting_details
                 'calc w=1/[\s^2^(Fo^2^)+(0.0637P)^2^] where P=(Fo^2^+2Fc^2^)/3'
_atom_sites_solution_hydrogens     geom
_atom_sites_solution_primary     direct
_atom_sites_solution_secondary     difmap
_refine_ls_shift/su_max     0.001
_refine_ls_shift/su_mean     0.000
_refine_diff_density_max     0.300
_refine_diff_density_min     -0.154
_refine_ls_extinction_method     none
_refine_ls_extinction_coef     ?
loop_
    _atom_type_symbol
    _atom_type_description
    _atom_type_scat_dispersion_real
    _atom_type_scat_dispersion_imag
    _atom_type_scat_source
    'C' 'C' 0.0033 0.0016
                         'International Tables Vol C Tables 4.2.6.8 and 6.1.1.4'
    'H' 'H' 0.0000 0.0000
                         'International Tables Vol C Tables 4.2.6.8 and 6.1.1.4'
    'N' 'N' 0.0061 0.0033
                         'International Tables Vol C Tables 4.2.6.8 and 6.1.1.4'
    'O' 'O' 0.0106 0.0060
                         'International Tables Vol C Tables 4.2.6.8 and 6.1.1.4'
_computing_data_collection     'SMART (Bruker 2000)'
_computing_cell_refinement     'SMART (Bruker 2000)'
_computing_data_reduction     'SAINT (Bruker 2000)'
_computing_structure_solution     'SHELXS97 (Sheldrick, 2008)'
_computing_structure_refinement     'SHELXL97 (Sheldrick, 2008)'
_computing_molecular_graphics     'SHELXTL (Sheldrick, 2008)'
_computing_publication_material     'SHELXTL (Sheldrick, 2008)'
loop_
    _atom_site_type_symbol
    _atom_site_label
    _atom_site_fract_x
    _atom_site_fract_y
    _atom_site_fract_z
    _atom_site_U_iso_or_equiv
    _atom_site_adp_type
    _atom_site_calc_flag
    _atom_site_refinement_flags
    _atom_site_occupancy
    _atom_site_disorder_assembly
    _atom_site_disorder_group
    O O1 0.7708(3) 0.9021(3) 0.64281(9) 0.0693(6) Uani d . 1 . .
    O O2 1.0221(3) 0.8709(4) 0.59557(10) 0.0861(7) Uani d . 1 . .
    O O5 -0.2941(3) 0.2221(4) -0.02763(9) 0.0882(8) Uani d . 1 . .
    O O3 0.8643(3) 1.0843(3) 0.88695(9) 0.0738(6) Uani d . 1 . .
    H H3 0.8309 1.1276 0.9203 0.111 Uiso calc R 1 . .
    O O4 1.1774(3) 1.2181(3) 0.95238(9) 0.0726(6) Uani d . 1 . .
    C C1 -0.4071(4) 0.2792(4) 0.06980(13) 0.0592(8) Uani d . 1 . .
    H H1A -0.5408 0.2374 0.0446 0.071 Uiso calc R 1 . .
    C C2 -0.3697(4) 0.3405(4) 0.13821(12) 0.0528(7) Uani d . 1 . .
    H H2 -0.4781 0.3399 0.1595 0.063 Uiso calc R 1 . .
    C C3 -0.1721(4) 0.4035(4) 0.17649(11) 0.0427(6) Uani d . 1 . .
    C C4 -0.0155(4) 0.4016(4) 0.14322(12) 0.0515(7) Uani d . 1 . .
    H H4 0.1189 0.4429 0.1678 0.062 Uiso calc R 1 . .
    C C5 -0.0572(4) 0.3385(4) 0.07365(12) 0.0558(7) Uani d . 1 . .
    H H5A 0.0489 0.3375 0.0513 0.067 Uiso calc R 1 . .
    C C6 -0.1345(4) 0.4706(4) 0.24973(12) 0.0436(6) Uani d . 1 . .
    C C7 0.0337(4) 0.5784(4) 0.35129(11) 0.0431(6) Uani d . 1 . .
    C C8 0.2083(4) 0.6463(4) 0.40831(11) 0.0415(6) Uani d . 1 . .
    C C9 0.1803(4) 0.7064(4) 0.47216(12) 0.0496(7) Uani d . 1 . .
    H H9 0.0533 0.7076 0.4782 0.059 Uiso calc R 1 . .
    C C10 0.3421(4) 0.7639(4) 0.52633(12) 0.0520(7) Uani d . 1 . .
    H H10 0.3205 0.8000 0.5694 0.062 Uiso calc R 1 . .
    C C11 0.5555(4) 0.7154(4) 0.45907(13) 0.0551(7) Uani d . 1 . .
    H H11 0.6856 0.7205 0.4542 0.066 Uiso calc R 1 . .
    C C12 0.4001(4) 0.6505(4) 0.40169(12) 0.0490(7) Uani d . 1 . .
    H H12 0.4245 0.6105 0.3596 0.059 Uiso calc R 1 . .
    C C13 0.9602(4) 0.9161(4) 0.64414(14) 0.0521(7) Uani d . 1 . .
    C C14 1.0945(4) 0.9948(4) 0.71368(11) 0.0453(6) Uani d . 1 . .
    C C15 1.0149(4) 1.0271(4) 0.77116(12) 0.0451(6) Uani d . 1 . .
    H H15 0.8738 0.9975 0.7670 0.054 Uiso calc R 1 . .
    C C16 1.1455(4) 1.1037(4) 0.83507(11) 0.0436(6) Uani d . 1 . .
    C C17 1.3553(4) 1.1470(4) 0.84013(13) 0.0533(7) Uani d . 1 . .
    H H17 1.4443 1.1995 0.8822 0.064 Uiso calc R 1 . .
    C C18 1.4324(4) 1.1130(4) 0.78334(13) 0.0577(8) Uani d . 1 . .
    H H18 1.5734 1.1419 0.7874 0.069 Uiso calc R 1 . .
    C C19 1.3043(4) 1.0369(4) 0.72065(13) 0.0542(7) Uani d . 1 . .
    H H19 1.3586 1.0134 0.6827 0.065 Uiso calc R 1 . .
    C C20 1.0666(4) 1.1418(4) 0.89757(13) 0.0509(7) Uani d . 1 . .
    N N1 -0.2515(3) 0.2788(3) 0.03830(10) 0.0569(6) Uani d . 1 . .
    N N2 -0.2670(3) 0.4826(3) 0.28576(10) 0.0511(6) Uani d . 1 . .
    N N3 -0.1552(3) 0.5550(3) 0.35274(10) 0.0529(6) Uani d . 1 . .
    N N4 0.5295(3) 0.7709(3) 0.52071(10) 0.0525(6) Uani d . 1 . .
    H H1 0.7016 0.8526 0.6043 0.079 Uiso d R 1 . .
    O O6 0.0597(2) 0.5275(2) 0.28698(7) 0.0451(5) Uani d . 1 . .
loop_
    _atom_site_aniso_label
    _atom_site_aniso_U_11
    _atom_site_aniso_U_22
    _atom_site_aniso_U_33
    _atom_site_aniso_U_12
    _atom_site_aniso_U_13
    _atom_site_aniso_U_23
    O1 0.0608(14) 0.0982(17) 0.0411(11) 0.0313(12) -0.0073(9) -0.0095(10)
    O2 0.0854(16) 0.128(2) 0.0449(12) 0.0492(15) 0.0062(11) -0.0239(12)
    O5 0.0759(15) 0.157(2) 0.0339(12) 0.0592(15) -0.0082(10) -0.0223(12)
    O3 0.0545(13) 0.1118(18) 0.0450(12) 0.0277(12) 0.0025(9) -0.0144(11)
    O4 0.0630(13) 0.1144(18) 0.0341(11) 0.0374(12) -0.0070(9) -0.0135(11)
    C1 0.0494(17) 0.077(2) 0.0459(17) 0.0259(15) -0.0048(13) -0.0079(14)
    C2 0.0514(17) 0.0658(19) 0.0379(16) 0.0239(14) 0.0000(12) -0.0024(13)
    C3 0.0490(16) 0.0424(16) 0.0352(14) 0.0190(12) 0.0020(12) 0.0006(11)
    C4 0.0498(17) 0.0596(19) 0.0377(16) 0.0182(14) -0.0013(12) -0.0006(12)
    C5 0.0523(18) 0.075(2) 0.0405(16) 0.0282(15) 0.0051(13) 0.0002(14)
    C6 0.0501(17) 0.0421(16) 0.0331(14) 0.0167(13) -0.0027(12) 0.0002(11)
    C7 0.0534(17) 0.0443(16) 0.0326(15) 0.0210(13) 0.0079(12) 0.0010(11)
    C8 0.0474(16) 0.0436(16) 0.0313(14) 0.0182(12) 0.0019(11) 0.0009(11)
    C9 0.0487(16) 0.0590(18) 0.0375(15) 0.0193(14) 0.0060(12) -0.0018(12)
    C10 0.0591(19) 0.0614(19) 0.0319(15) 0.0225(15) 0.0052(13) -0.0025(12)
    C11 0.0491(17) 0.066(2) 0.0508(18) 0.0258(15) 0.0033(14) 0.0032(14)
    C12 0.0551(18) 0.0575(18) 0.0338(15) 0.0228(14) 0.0073(13) -0.0006(12)
    C13 0.0625(19) 0.0471(18) 0.0468(18) 0.0236(14) 0.0068(14) 0.0024(13)
    C14 0.0574(17) 0.0467(17) 0.0315(14) 0.0233(13) 0.0020(12) -0.0004(11)
    C15 0.0472(15) 0.0468(16) 0.0417(15) 0.0221(13) 0.0003(12) 0.0039(12)
    C16 0.0492(16) 0.0482(16) 0.0329(14) 0.0220(13) -0.0005(12) 0.0029(11)
    C17 0.0537(18) 0.0604(19) 0.0428(16) 0.0251(15) -0.0042(13) -0.0001(13)
    C18 0.0508(17) 0.073(2) 0.0485(18) 0.0270(16) 0.0037(14) 0.0004(15)
    C19 0.0609(19) 0.0605(19) 0.0458(17) 0.0285(15) 0.0126(14) 0.0029(13)
    C20 0.0509(18) 0.0600(19) 0.0408(16) 0.0251(14) -0.0007(13) 0.0014(13)
    N1 0.0585(16) 0.0779(18) 0.0301(13) 0.0295(13) -0.0054(11) -0.0088(11)
    N2 0.0505(14) 0.0635(16) 0.0366(13) 0.0230(12) 0.0021(10) -0.0024(10)
    N3 0.0525(15) 0.0684(16) 0.0351(13) 0.0244(12) 0.0016(10) -0.0013(10)
    N4 0.0582(15) 0.0540(15) 0.0382(13) 0.0189(12) -0.0012(11) 0.0011(10)
    O6 0.0486(11) 0.0548(11) 0.0293(9) 0.0211(9) 0.0009(8) -0.0035(7)
_geom_special_details
;
All e.s.d.'s (except the e.s.d. in the dihedral angle between two l.s. planes)
are estimated using the full covariance matrix. The cell e.s.d.'s are taken
into account individually in the estimation of e.s.d.'s in distances, angles
and torsion angles; correlations between e.s.d.'s in cell parameters are only
used when they are defined by crystal symmetry. An approximate (isotropic)
treatment of cell e.s.d.'s is used for estimating e.s.d.'s involving l.s.
planes.
;
loop_
    _geom_bond_atom_site_label_1
    _geom_bond_atom_site_label_2
    _geom_bond_site_symmetry_2
    _geom_bond_distance
    _geom_bond_publ_flag
    O1 C13 . 1.306(3) ?
    O1 H1 . 0.8221 ?
    O2 C13 . 1.195(3) ?
    O5 N1 . 1.303(2) ?
    O3 C20 . 1.312(3) ?
    O3 H3 . 0.8200 ?
    O4 C20 . 1.205(3) ?
    C1 N1 . 1.347(3) ?
    C1 C2 . 1.358(3) ?
    C1 H1A . 0.9300 ?
    C2 C3 . 1.381(3) ?
    C2 H2 . 0.9300 ?
    C3 C4 . 1.378(3) ?
    C3 C6 . 1.457(3) ?
    C4 C5 . 1.380(3) ?
    C4 H4 . 0.9300 ?
    C5 N1 . 1.343(3) ?
    C5 H5A . 0.9300 ?
    C6 N2 . 1.287(3) ?
    C6 O6 . 1.358(3) ?
    C7 N3 . 1.290(3) ?
    C7 O6 . 1.366(3) ?
    C7 C8 . 1.454(3) ?
    C8 C12 . 1.377(3) ?
    C8 C9 . 1.382(3) ?
    C9 C10 . 1.366(3) ?
    C9 H9 . 0.9300 ?
    C10 N4 . 1.333(3) ?
    C10 H10 . 0.9300 ?
    C11 N4 . 1.326(3) ?
    C11 C12 . 1.380(3) ?
    C11 H11 . 0.9300 ?
    C12 H12 . 0.9300 ?
    C13 C14 . 1.497(3) ?
    C14 C19 . 1.384(3) ?
    C14 C15 . 1.391(3) ?
    C15 C16 . 1.398(3) ?
    C15 H15 . 0.9300 ?
    C16 C17 . 1.385(3) ?
    C16 C20 . 1.487(3) ?
    C17 C18 . 1.372(3) ?
    C17 H17 . 0.9300 ?
    C18 C19 . 1.372(3) ?
    C18 H18 . 0.9300 ?
    C19 H19 . 0.9300 ?
    N2 N3 . 1.400(3) ?
loop_
    _geom_angle_atom_site_label_1
    _geom_angle_atom_site_label_2
    _geom_angle_atom_site_label_3
    _geom_angle_site_symmetry_1
    _geom_angle_site_symmetry_3
    _geom_angle
    _geom_angle_publ_flag
    C13 O1 H1 . . 109.3 ?
    C20 O3 H3 . . 109.5 ?
    N1 C1 C2 . . 120.3(2) ?
    N1 C1 H1A . . 119.8 ?
    C2 C1 H1A . . 119.8 ?
    C1 C2 C3 . . 120.7(2) ?
    C1 C2 H2 . . 119.7 ?
    C3 C2 H2 . . 119.7 ?
    C4 C3 C2 . . 118.0(2) ?
    C4 C3 C6 . . 122.1(2) ?
    C2 C3 C6 . . 119.9(2) ?
    C3 C4 C5 . . 120.3(2) ?
    C3 C4 H4 . . 119.8 ?
    C5 C4 H4 . . 119.8 ?
    N1 C5 C4 . . 119.7(2) ?
    N1 C5 H5A . . 120.1 ?
    C4 C5 H5A . . 120.1 ?
    N2 C6 O6 . . 113.3(2) ?
    N2 C6 C3 . . 127.5(2) ?
    O6 C6 C3 . . 119.1(2) ?
    N3 C7 O6 . . 112.1(2) ?
    N3 C7 C8 . . 127.9(2) ?
    O6 C7 C8 . . 120.0(2) ?
    C12 C8 C9 . . 118.4(2) ?
    C12 C8 C7 . . 122.7(2) ?
    C9 C8 C7 . . 118.8(2) ?
    C10 C9 C8 . . 119.0(2) ?
    C10 C9 H9 . . 120.5 ?
    C8 C9 H9 . . 120.5 ?
    N4 C10 C9 . . 123.4(2) ?
    N4 C10 H10 . . 118.3 ?
    C9 C10 H10 . . 118.3 ?
    N4 C11 C12 . . 123.7(2) ?
    N4 C11 H11 . . 118.2 ?
    C12 C11 H11 . . 118.2 ?
    C8 C12 C11 . . 118.4(2) ?
    C8 C12 H12 . . 120.8 ?
    C11 C12 H12 . . 120.8 ?
    O2 C13 O1 . . 124.3(3) ?
    O2 C13 C14 . . 122.8(3) ?
    O1 C13 C14 . . 112.8(2) ?
    C19 C14 C15 . . 119.2(2) ?
    C19 C14 C13 . . 118.7(2) ?
    C15 C14 C13 . . 122.0(2) ?
    C14 C15 C16 . . 120.4(2) ?
    C14 C15 H15 . . 119.8 ?
    C16 C15 H15 . . 119.8 ?
    C17 C16 C15 . . 118.9(2) ?
    C17 C16 C20 . . 119.1(2) ?
    C15 C16 C20 . . 122.0(2) ?
    C18 C17 C16 . . 120.3(2) ?
    C18 C17 H17 . . 119.8 ?
    C16 C17 H17 . . 119.8 ?
    C19 C18 C17 . . 120.8(3) ?
    C19 C18 H18 . . 119.6 ?
    C17 C18 H18 . . 119.6 ?
    C18 C19 C14 . . 120.2(2) ?
    C18 C19 H19 . . 119.9 ?
    C14 C19 H19 . . 119.9 ?
    O4 C20 O3 . . 123.4(2) ?
    O4 C20 C16 . . 123.4(2) ?
    O3 C20 C16 . . 113.2(2) ?
    O5 N1 C5 . . 120.9(2) ?
    O5 N1 C1 . . 118.2(2) ?
    C5 N1 C1 . . 120.9(2) ?
    C6 N2 N3 . . 105.6(2) ?
    C7 N3 N2 . . 106.81(19) ?
    C11 N4 C10 . . 117.1(2) ?
    C6 O6 C7 . . 102.14(18) ?
loop_
    _geom_torsion_atom_site_label_1
    _geom_torsion_atom_site_label_2
    _geom_torsion_atom_site_label_3
    _geom_torsion_atom_site_label_4
    _geom_torsion_site_symmetry_1
    _geom_torsion_site_symmetry_2
    _geom_torsion_site_symmetry_3
    _geom_torsion_site_symmetry_4
    _geom_torsion
    _geom_torsion_publ_flag
    N1 C1 C2 C3 . . . . 0.2(4) ?
    C1 C2 C3 C4 . . . . -0.2(4) ?
    C1 C2 C3 C6 . . . . 179.4(2) ?
    C2 C3 C4 C5 . . . . 0.1(4) ?
    C6 C3 C4 C5 . . . . -179.5(2) ?
    C3 C4 C5 N1 . . . . 0.0(4) ?
    C4 C3 C6 N2 . . . . 178.5(3) ?
    C2 C3 C6 N2 . . . . -1.1(4) ?
    C4 C3 C6 O6 . . . . -2.0(4) ?
    C2 C3 C6 O6 . . . . 178.4(2) ?
    N3 C7 C8 C12 . . . . 174.8(2) ?
    O6 C7 C8 C12 . . . . -4.2(4) ?
    N3 C7 C8 C9 . . . . -4.2(4) ?
    O6 C7 C8 C9 . . . . 176.9(2) ?
    C12 C8 C9 C10 . . . . -1.1(4) ?
    C7 C8 C9 C10 . . . . 177.9(2) ?
    C8 C9 C10 N4 . . . . 2.0(4) ?
    C9 C8 C12 C11 . . . . -0.3(4) ?
    C7 C8 C12 C11 . . . . -179.3(2) ?
    N4 C11 C12 C8 . . . . 1.2(4) ?
    O2 C13 C14 C19 . . . . 6.8(4) ?
    O1 C13 C14 C19 . . . . -173.4(2) ?
    O2 C13 C14 C15 . . . . -173.3(3) ?
    O1 C13 C14 C15 . . . . 6.5(4) ?
    C19 C14 C15 C16 . . . . 0.9(4) ?
    C13 C14 C15 C16 . . . . -179.0(2) ?
    C14 C15 C16 C17 . . . . 0.1(4) ?
    C14 C15 C16 C20 . . . . 179.5(2) ?
    C15 C16 C17 C18 . . . . -0.7(4) ?
    C20 C16 C17 C18 . . . . 179.9(2) ?
    C16 C17 C18 C19 . . . . 0.4(4) ?
    C17 C18 C19 C14 . . . . 0.6(4) ?
    C15 C14 C19 C18 . . . . -1.2(4) ?
    C13 C14 C19 C18 . . . . 178.7(2) ?
    C17 C16 C20 O4 . . . . 3.7(4) ?
    C15 C16 C20 O4 . . . . -175.7(3) ?
    C17 C16 C20 O3 . . . . -176.5(2) ?
    C15 C16 C20 O3 . . . . 4.1(4) ?
    C4 C5 N1 O5 . . . . 178.7(2) ?
    C4 C5 N1 C1 . . . . 0.0(4) ?
    C2 C1 N1 O5 . . . . -178.8(2) ?
    C2 C1 N1 C5 . . . . 0.0(4) ?
    O6 C6 N2 N3 . . . . 0.5(3) ?
    C3 C6 N2 N3 . . . . -179.9(2) ?
    O6 C7 N3 N2 . . . . 0.4(3) ?
    C8 C7 N3 N2 . . . . -178.6(2) ?
    C6 N2 N3 C7 . . . . -0.5(3) ?
    C12 C11 N4 C10 . . . . -0.5(4) ?
    C9 C10 N4 C11 . . . . -1.1(4) ?
    N2 C6 O6 C7 . . . . -0.3(3) ?
    C3 C6 O6 C7 . . . . -179.9(2) ?
    N3 C7 O6 C6 . . . . 0.0(3) ?
    C8 C7 O6 C6 . . . . 179.0(2) ?
loop_
    _geom_hbond_atom_site_label_D
    _geom_hbond_atom_site_label_H
    _geom_hbond_atom_site_label_A
    _geom_hbond_site_symmetry_A
    _geom_hbond_distance_DH
    _geom_hbond_distance_HA
    _geom_hbond_distance_DA
    _geom_hbond_angle_DHA
    O1 H1 N4 . 0.82 1.82 2.640(2) 171.0
    O3 H3 O5 1_666 0.82 1.72 2.521(3) 163.4
data_global
_journal_date_recd_electronic     2008-03-06
_journal_date_accepted     2008-04-30
_journal_name_full     'Acta Crystallographica, Section E'
_journal_year     2008
_journal_volume     64
_journal_issue      6
_journal_page_first     o997
_journal_page_last     o997
_journal_paper_category     QO
_journal_coeditor_code     BV2095
_publ_contact_author
;
      Yu-Bin Dong
      College of Chemistry, Chemical Engineering and Materials Science,
      Shandong Normal University
      Jinan 250014
      People's Republic of China
;
_publ_contact_author_email     yubindong@sdnu.edu.cn
_publ_contact_author_fax     '086 0531 86180538'
_publ_contact_author_phone     '086 0531 86180538'
_publ_section_title
;
4-[5-(4-Pyridyl)-1,3,4-oxadiazol-2-yl]pyridine <i>N</i>-oxide--isophthalic acid
(1/1)
;
loop_
    _publ_author_name
    _publ_author_address
    'Hou, Gui-Ge'
;     College of Chemistry, Chemical Engineering and Materials Science,
      Shandong Normal University
      Jinan 250014
      People's Republic of China
;
    'Liu, Li-Li'
;     College of Chemistry, Chemical Engineering and Materials Science,
      Shandong Normal University
      Jinan 250014
      People's Republic of China
;
    'Ma, Jian-Ping'
;     College of Chemistry, Chemical Engineering and Materials Science,
      Shandong Normal University
      Jinan 250014
      People's Republic of China
;
    'Huang, Ru-Qi'
;     College of Chemistry, Chemical Engineering and Materials Science,
      Shandong Normal University
      Jinan 250014
      People's Republic of China
;
    'Dong, Yu-Bin'
;     College of Chemistry, Chemical Engineering and Materials Science,
      Shandong Normal University
      Jinan 250014
      People's Republic of China
;
