# Supplementary material for: 4-[5-(4-Pyrid­yl)-1,3,4-oxadiazol-2-yl]pyridine N-oxide–isophthalic acid (1/1)
Source: Acta Crystallogr Sect E Struct Rep Online. 2008 May 7;64(Pt 6):o997. doi: 10.1107/S1600536808012622 (PMC2961495; doi:10.1107/S1600536808012622)
Supplement: Supplementary file 2 [file e-64-0o997-Isup2.hkl]

# 
# h,k,l, Fc-squared, Fo-squared, sigma(Fo-squared) and status flag 
# 
data_I
_shelx_title ' 70522AM in P-1' 
_shelx_refln_list_code          4 
_shelx_F_calc_maximum      244.95 
_exptl_crystal_F_000       420.00 
_reflns_d_resolution_high  0.8406 
 
loop_ 
 _symmetry_equiv_pos_as_xyz 
 'x, y, z' 
 '-x, -y, -z' 
 
_cell_length_a     7.0993 
_cell_length_b     7.1770 
_cell_length_c    19.8228 
_cell_angle_alpha  93.003 
_cell_angle_beta   98.481 
_cell_angle_gamma 112.745 
 
_shelx_F_squared_multiplier     1.000 
 
loop_ 
 _refln_index_h 
 _refln_index_k 
 _refln_index_l 
 _refln_F_squared_calc 
 _refln_F_squared_meas 
 _refln_F_squared_sigma 
 _refln_observed_status 
   1   0   0     4412.64     4419.25     62.99 o 
   2   0   0       71.53       68.21      4.09 o 
   3   0   0        5.11        6.53      2.38 o 
   4   0   0        0.10        1.93      1.39 o 
   5   0   0       78.27       76.39      7.82 o 
   6   0   0        7.62        2.69      4.34 o 
   7   0   0        9.51       12.52      6.17 o 
  -7   1   0       12.04       13.07      5.50 o 
  -6   1   0       30.97       28.70      5.80 o 
  -5   1   0        9.27        7.69      3.79 o 
  -4   1   0      201.99      201.12      5.62 o 
  -3   1   0      167.26      172.80      3.67 o 
  -2   1   0      161.71      155.14      2.96 o 
  -1   1   0     1525.08     1381.04     20.41 o 
   0   1   0       25.13       24.91      1.89 o 
   2   1   0        3.21        1.95      1.71 o 
   3   1   0        1.80        7.57      2.93 o 
   4   1   0       63.36       45.80      5.92 o 
   5   1   0       34.87       37.25      6.47 o 
   6   1   0       32.73       31.08      7.14 o 
   7   1   0        2.09        0.85      5.74 o 
  -8   2   0       17.90       26.75      6.96 o 
  -7   2   0       42.85       25.04      5.74 o 
  -6   2   0      191.70      166.46     10.44 o 
  -5   2   0       17.41       19.24      3.19 o 
  -4   2   0       29.89       34.91      2.31 o 
  -3   2   0      382.38      411.64      6.58 o 
  -2   2   0      192.84      192.06      4.31 o 
  -1   2   0    18509.21    20702.13    404.00 o 
   0   2   0        0.94       -1.83      1.22 o 
   1   2   0       74.78       64.79      4.15 o 
   2   2   0       37.05       33.40      4.09 o 
   3   2   0       22.50       25.22      4.34 o 
   4   2   0        0.44        3.18      3.30 o 
   5   2   0       77.58       76.82      8.98 o 
   6   2   0       42.57       39.45      8.55 o 
  -8   3   0        0.06        0.37      3.91 o 
  -7   3   0       24.95       26.01      6.11 o 
  -6   3   0        5.17       14.62      4.92 o 
  -5   3   0       57.36       49.12      5.65 o 
  -4   3   0       41.55       45.69      7.42 o 
  -3   3   0      199.62      185.57      5.63 o 
  -2   3   0      205.07      197.53      7.08 o 
  -1   3   0       50.80       55.20      4.58 o 
   0   3   0       10.42        7.69      2.38 o 
   1   3   0      274.61      250.54      9.95 o 
   2   3   0      107.89      100.57      6.78 o 
   3   3   0       67.64       69.00      7.02 o 
   4   3   0        3.99       10.44      4.46 o 
   5   3   0       35.14       46.96      8.18 o 
  -8   4   0        2.57        3.91      4.21 o 
  -7   4   0       51.99       60.14      7.48 o 
  -6   4   0       16.26       14.05      3.35 o 
  -5   4   0       16.91       17.56      2.91 o 
  -4   4   0      346.04      340.95     37.40 o 
  -3   4   0       24.33       20.97      2.47 o 
  -2   4   0       94.47       89.58      6.05 o 
  -1   4   0      146.85      154.43      8.18 o 
   0   4   0        2.31        1.89      2.14 o 
   1   4   0       12.81       13.86      3.42 o 
   2   4   0       12.32       18.26      4.15 o 
   3   4   0        0.33       -2.75      2.81 o 
   4   4   0       10.64       13.80      5.31 o 
   5   4   0       46.16       40.36      8.98 o 
  -8   5   0        0.04        2.63      4.09 o 
  -7   5   0        4.55        5.68      4.21 o 
  -6   5   0      109.32      109.73     10.14 o 
  -5   5   0        1.60        0.81      2.02 o 
  -4   5   0       71.78       64.55      4.25 o 
  -3   5   0       18.95       16.71      2.45 o 
  -2   5   0        1.38       -1.22      2.02 o 
  -1   5   0        0.06       -3.11      2.08 o 
   0   5   0       62.16       73.46      7.33 o 
   1   5   0        1.92        2.20      3.11 o 
   2   5   0       17.54       23.02      5.43 o 
   3   5   0        9.57       11.30      5.43 o 
   4   5   0       17.73       14.17      6.53 o 
  -7   6   0       20.85       24.24      6.47 o 
  -6   6   0       31.99       28.33      6.53 o 
  -5   6   0        0.57       -0.73      3.36 o 
  -4   6   0        0.06        2.56      3.30 o 
  -3   6   0        7.31        8.12      3.91 o 
  -2   6   0        3.49        6.17      3.66 o 
  -1   6   0        1.07        1.77      3.42 o 
   0   6   0        2.42        2.02      3.48 o 
   1   6   0        0.06        3.60      3.79 o 
   2   6   0        4.74        0.37      4.15 o 
   3   6   0        6.01        8.92      6.23 o 
  -7   7   0       13.42       10.50      5.50 o 
  -6   7   0        0.27        0.24      4.15 o 
  -5   7   0        4.82       11.24      4.95 o 
  -4   7   0        0.18        4.34      3.91 o 
  -3   7   0        9.64       11.85      4.52 o 
  -2   7   0        0.00        5.92      6.72 o 
  -1   7   0        1.52        8.85      5.43 o 
   0   7   0        1.31       -0.85      3.97 o 
   1   7   0       10.99        9.77      6.23 o 
  -5   8   0        0.95        0.06      4.21 o 
  -4   8   0       12.34        8.12      4.82 o 
  -2   8   0        8.47        9.34      9.10 o 
  -1   8   0        0.47       -0.06      6.53 o 
   1  -8   1        1.50        3.66      6.90 o 
   2  -8   1        4.02       13.86      9.16 o 
   4  -8   1        7.53        3.42      4.03 o 
   5  -8   1       13.61       13.86      5.43 o 
  -1  -7   1       27.63       31.02      7.39 o 
   0  -7   1        0.03        2.08      4.58 o 
   1  -7   1        1.80        4.46      5.13 o 
   2  -7   1        0.13       -0.67      5.01 o 
   3  -7   1        0.20        3.97      3.66 o 
   4  -7   1       23.10       22.23      5.92 o 
   5  -7   1        2.56       -0.37      3.18 o 
   6  -7   1        7.34        9.04      5.01 o 
   7  -7   1        0.76        0.61      4.21 o 
  -3  -6   1        0.79       -1.95      5.37 o 
  -2  -6   1       44.64       55.32      8.55 o 
  -1  -6   1        3.24        5.62      3.97 o 
   0  -6   1        6.07        6.78      3.97 o 
   1  -6   1       17.31       15.51      4.70 o 
   2  -6   1       50.22       42.26      6.41 o 
   3  -6   1        6.05        8.12      3.54 o 
   4  -6   1        0.21        1.04      3.11 o 
   5  -6   1        2.02        2.32      3.66 o 
   6  -6   1        4.20       -0.49      3.60 o 
  -4  -5   1       13.88       16.73      6.72 o 
  -3  -5   1        5.75        5.98      4.58 o 
  -2  -5   1       56.00       53.67      7.27 o 
  -1  -5   1        4.26        4.15      2.93 o 
   0  -5   1        0.37        2.87      2.63 o 
   1  -5   1       42.08       31.20      5.62 o 
   2  -5   1        5.78        5.19      2.87 o 
   3  -5   1       51.24       50.69      3.77 o 
   4  -5   1      120.06      120.29      5.46 o 
   5  -5   1        1.22        1.09      2.87 o 
   6  -5   1       31.42       39.48      8.18 o 
   7  -5   1        9.48       11.40      7.17 o 
   8  -5   1       10.20       12.58      5.31 o 
  -5  -4   1       12.78       13.50      6.72 o 
  -4  -4   1       34.36       21.13      6.29 o 
  -3  -4   1      111.06      101.12      8.85 o 
  -2  -4   1       16.28       14.84      4.03 o 
  -1  -4   1        2.80        4.76      2.50 o 
   0  -4   1       36.59       46.77      5.43 o 
   1  -4   1       69.13       96.66      6.59 o 
   2  -4   1        0.05        0.12      1.77 o 
   3  -4   1       83.27       78.61      6.20 o 
   4  -4   1        7.07        6.17      2.04 o 
   5  -4   1       25.21       26.03      3.53 o 
   6  -4   1      194.54      199.62      8.31 o 
   7  -4   1       57.61       54.68      7.30 o 
   8  -4   1        0.17        7.27      4.46 o 
  -6  -3   1        0.00        6.17      7.14 o 
  -5  -3   1       66.29       78.89      9.77 o 
  -4  -3   1        0.12        4.46      3.54 o 
  -3  -3   1        6.39        5.19      3.24 o 
  -2  -3   1      146.68      128.42      7.57 o 
  -1  -3   1      269.51      251.64      9.83 o 
   0  -3   1      157.54      162.06      7.51 o 
   1  -3   1        0.21        2.99      1.77 o 
   2  -3   1      357.74      343.42      7.81 o 
   3  -3   1      627.39      658.70     13.10 o 
   4  -3   1     1271.46     1370.36     24.37 o 
   5  -3   1      529.50      538.16     13.17 o 
   6  -3   1        1.01        3.44      2.93 o 
   7  -3   1        8.78        7.76      4.27 o 
   8  -3   1        7.50       10.81      4.64 o 
  -6  -2   1       26.76       33.40      7.69 o 
  -5  -2   1       29.39       44.94      7.27 o 
  -4  -2   1       23.17       29.98      5.62 o 
  -3  -2   1       31.64       35.29      4.82 o 
  -2  -2   1      105.80      102.77      6.05 o 
  -1  -2   1      374.16      377.13     11.36 o 
   0  -2   1     1573.73     1581.97     34.75 o 
   1  -2   1       42.49       36.88      3.11 o 
   2  -2   1      572.17      592.62     15.39 o 
   3  -2   1       11.66        8.16      1.77 o 
   4  -2   1      220.20      232.51      7.19 o 
   5  -2   1        8.62        8.09      3.69 o 
   6  -2   1       25.83       24.79      5.43 o 
   7  -2   1        8.35        3.54      3.91 o 
   8  -2   1        1.59        2.56      4.27 o 
  -7  -1   1        7.95        5.13      5.74 o 
  -6  -1   1       54.73       52.03      8.24 o 
  -5  -1   1        7.31        5.38      2.53 o 
  -4  -1   1      134.37      150.46      9.04 o 
  -3  -1   1      544.03      577.48     17.28 o 
  -2  -1   1      121.43      122.86      5.80 o 
  -1  -1   1      443.97      480.57     12.27 o 
   0  -1   1        5.62       -3.85      2.56 o 
   1  -1   1      157.81      170.55      3.76 o 
   2  -1   1        0.12        0.04      1.07 o 
   3  -1   1      367.93      340.94      7.27 o 
   4  -1   1       98.82      101.36      3.11 o 
   5  -1   1       16.88       15.57      4.15 o 
   6  -1   1      143.23      140.32      9.95 o 
   7  -1   1       29.45       28.58      6.53 o 
  -7   0   1        1.53        7.63      5.07 o 
  -6   0   1       14.63       14.78      5.37 o 
  -5   0   1       17.10        9.89      3.91 o 
  -4   0   1      100.23      114.83      4.52 o 
  -3   0   1       76.29       77.13      3.88 o 
  -2   0   1      114.73      107.39      3.22 o 
  -1   0   1     1298.00     1226.22     18.09 o 
   1   0   1     4361.25     4384.59     62.58 o 
   2   0   1      614.46      570.87     10.83 o 
   3   0   1      109.72      114.37      6.41 o 
   4   0   1      142.67      130.49      7.94 o 
   5   0   1      127.67      127.56      9.04 o 
   6   0   1       43.62       35.66      6.78 o 
   7   0   1        5.80       10.26      6.35 o 
  -8   1   1        2.42        5.74      6.23 o 
  -7   1   1       10.94        9.10      5.25 o 
  -6   1   1       26.46       25.46      5.98 o 
  -5   1   1      491.30      477.46     16.98 o 
  -4   1   1     1596.16     1674.85     27.33 o 
  -3   1   1     2396.12     2621.68     32.12 o 
  -2   1   1      558.38      570.21      8.05 o 
  -1   1   1        6.46        5.16      0.64 o 
   0   1   1      691.62      678.59     10.97 o 
   1   1   1      147.72      166.64      6.11 o 
   2   1   1     1147.95     1170.77     27.78 o 
   3   1   1        9.49       12.33      3.24 o 
   4   1   1        7.05        6.23      3.60 o 
   5   1   1      139.26      145.76     10.63 o 
   6   1   1        1.62        3.85      4.95 o 
   7   1   1        3.24        2.99      6.17 o 
  -8   2   1        0.13        1.40      4.95 o 
  -7   2   1       37.39       42.68      7.33 o 
  -6   2   1      372.32      362.29     15.69 o 
  -5   2   1        0.44       -0.31      2.56 o 
  -4   2   1      156.74      145.62      3.75 o 
  -3   2   1      153.71      145.48      3.42 o 
  -2   2   1      157.05      146.29      3.33 o 
  -1   2   1     2033.81     2096.07     44.21 o 
   0   2   1       48.61       43.05      3.66 o 
   1   2   1       56.78       54.90      3.97 o 
   2   2   1      257.15      264.95     10.44 o 
   3   2   1      453.47      388.67     14.41 o 
   4   2   1      195.60      211.10     11.54 o 
   5   2   1       13.06       18.38      6.17 o 
   6   2   1        0.96        0.31      5.37 o 
  -8   3   1       10.15        6.41      4.64 o 
  -7   3   1        4.17        8.24      4.21 o 
  -6   3   1       73.37       71.63      7.94 o 
  -5   3   1       24.70       25.88      3.43 o 
  -4   3   1      122.76      124.47      3.57 o 
  -3   3   1      136.11      145.48      5.03 o 
  -2   3   1        6.17        6.32      1.07 o 
  -1   3   1        5.38        6.53      2.20 o 
   0   3   1       59.99       58.87      5.13 o 
   1   3   1        0.33        0.06      1.59 o 
   2   3   1      464.67      457.61     16.00 o 
   3   3   1       39.12       36.15      5.62 o 
   4   3   1       17.30       20.52      5.37 o 
   5   3   1       23.74       36.27      7.76 o 
  -8   4   1        7.98        8.12      4.52 o 
  -7   4   1      183.71      197.05     12.70 o 
  -6   4   1        0.00        0.66      2.40 o 
  -5   4   1        1.83        1.87      1.93 o 
  -4   4   1       13.30       14.85      2.45 o 
  -3   4   1        0.22       -0.73      1.20 o 
  -2   4   1      260.59      242.54     10.38 o 
  -1   4   1      259.16      236.62     10.50 o 
   0   4   1       42.72       33.46      4.82 o 
   1   4   1       70.99       65.64      6.41 o 
   2   4   1      104.59      109.73      8.00 o 
   3   4   1       12.85       20.46      5.19 o 
   4   4   1       33.91       37.31      7.27 o 
   5   4   1       24.78       29.13      8.24 o 
  -8   5   1        8.53        6.05      4.34 o 
  -7   5   1        0.26       -0.49      3.66 o 
  -6   5   1       22.58       18.56      5.13 o 
  -5   5   1        0.17       -2.38      2.56 o 
  -4   5   1      108.92      107.90      8.06 o 
  -3   5   1        8.12        7.14      3.18 o 
  -2   5   1       16.29       11.85      3.54 o 
  -1   5   1       12.05       12.95      4.27 o 
   0   5   1        2.70       -1.40      2.38 o 
   1   5   1      161.07      151.80      9.83 o 
   2   5   1       30.27       34.38      6.29 o 
   3   5   1        8.32       11.05      5.31 o 
   4   5   1        2.64        6.05      5.92 o 
  -7   6   1        7.50        8.98      4.76 o 
  -6   6   1        0.08       -0.79      3.36 o 
  -5   6   1       24.72       27.23      5.92 o 
  -4   6   1       58.88       74.86      8.24 o 
  -3   6   1       12.44       17.95      4.70 o 
  -2   6   1        5.85        4.46      3.54 o 
  -1   6   1        5.53        8.73      4.58 o 
   0   6   1        0.10       -1.77      2.99 o 
   1   6   1        1.37        4.03      3.97 o 
   2   6   1        5.09        2.81      4.58 o 
   3   6   1       18.97       18.14      7.69 o 
  -7   7   1       15.07       24.30      6.78 o 
  -6   7   1        1.74       12.21      4.95 o 
  -5   7   1       24.84       23.75      5.92 o 
  -4   7   1       17.90       13.92      5.25 o 
  -3   7   1        1.68        3.36      3.48 o 
  -2   7   1        0.01        1.28      5.43 o 
  -1   7   1        3.67        4.58      5.19 o 
   0   7   1       17.59       17.28      6.17 o 
   1   7   1        3.34        5.62      5.74 o 
  -5   8   1        2.22        0.98      4.27 o 
  -4   8   1        8.23        5.19      4.34 o 
  -2   8   1        1.42       16.91     10.69 o 
  -1   8   1        0.72        1.40      6.29 o 
   1  -8   2        0.06       -3.05      5.74 o 
   2  -8   2        0.02       14.90      9.10 o 
   4  -8   2        0.79        4.03      4.46 o 
   5  -8   2        2.04        6.84      4.70 o 
  -1  -7   2        0.60        2.38      4.95 o 
   0  -7   2        2.00        1.04      3.97 o 
   1  -7   2        0.12       -0.12      4.46 o 
   2  -7   2        2.87        3.79      6.05 o 
   3  -7   2        0.09       -0.67      3.42 o 
   4  -7   2        7.71       15.88      5.01 o 
   5  -7   2        0.60        3.42      4.40 o 
   6  -7   2       19.83       18.81      6.23 o 
  -3  -6   2        0.04       -0.85      4.95 o 
  -2  -6   2        1.96        1.22      3.91 o 
  -1  -6   2        4.90        7.82      4.21 o 
   0  -6   2        2.98        7.82      3.91 o 
   1  -6   2        6.04        7.02      3.97 o 
   2  -6   2       27.75       22.17      4.95 o 
   3  -6   2        2.02       -0.31      2.69 o 
   4  -6   2       71.12       58.07      7.45 o 
   5  -6   2        0.19       -1.71      3.18 o 
   6  -6   2        7.99        5.19      4.21 o 
   7  -6   2       13.14       13.13      5.37 o 
  -4  -5   2        2.28        9.77      5.68 o 
  -3  -5   2        2.58        5.31      4.15 o 
  -2  -5   2        5.18        6.05      3.54 o 
  -1  -5   2        1.68        2.87      2.87 o 
   0  -5   2        0.05        0.79      2.44 o 
   1  -5   2       10.49       12.27      4.21 o 
   2  -5   2       49.61       39.39      5.37 o 
   3  -5   2       37.47       41.48      3.56 o 
   4  -5   2       64.25       66.33      4.51 o 
   5  -5   2       16.45       17.11      3.28 o 
   6  -5   2        0.00        0.59      2.71 o 
   7  -5   2       25.60       23.14      4.28 o 
   8  -5   2        0.45        3.70      4.24 o 
  -5  -4   2        8.99       20.15      7.02 o 
  -4  -4   2        1.93        5.43      4.70 o 
  -3  -4   2        4.59       11.72      4.21 o 
  -2  -4   2        2.83        1.53      2.56 o 
  -1  -4   2       40.71       35.78      4.70 o 
   0  -4   2        1.99        1.77      2.32 o 
   1  -4   2     6444.16     6650.06    136.11 o 
   2  -4   2      467.33      455.90     15.14 o 
   3  -4   2       86.66       91.15      7.85 o 
   4  -4   2        6.93       10.37      2.33 o 
   5  -4   2        0.66        3.21      2.35 o 
   6  -4   2       62.05       54.26      5.80 o 
   7  -4   2       29.36       25.86      4.62 o 
   8  -4   2       25.39       22.96      6.11 o 
  -6  -3   2        8.54       19.66      7.88 o 
  -5  -3   2       20.26       28.27      6.96 o 
  -4  -3   2        1.17        7.02      3.72 o 
  -3  -3   2        8.28        6.47      3.18 o 
  -2  -3   2        1.09        2.93      2.20 o 
  -1  -3   2      137.43      119.44      6.29 o 
   0  -3   2       35.62       37.55      3.97 o 
   1  -3   2      266.43      262.88      9.46 o 
   2  -3   2       44.25       44.77      4.67 o 
   3  -3   2      317.78      316.49      8.67 o 
   4  -3   2       29.57       32.81      3.28 o 
   5  -3   2        7.14       11.71      2.81 o 
   6  -3   2       52.25       50.84      5.05 o 
   7  -3   2       20.80       18.32      4.09 o 
   8  -3   2        1.85        2.93      4.15 o 
  -6  -2   2       20.23       19.97      6.53 o 
  -5  -2   2       88.25       93.60      6.21 o 
  -4  -2   2        9.57        8.24      3.97 o 
  -3  -2   2       15.12       18.32      3.85 o 
  -2  -2   2       63.65       62.71      4.64 o 
  -1  -2   2      198.75      203.16      7.45 o 
   0  -2   2    60000.42    61055.16   1218.28 o 
   1  -2   2     8566.25     9578.67    188.75 o 
   2  -2   2       40.08       41.56      8.12 o 
   3  -2   2      120.22      104.25      4.23 o 
   4  -2   2        0.72        3.54      1.77 o 
   5  -2   2        8.16        7.12      2.55 o 
   6  -2   2        2.47        0.10      2.80 o 
   7  -2   2        1.83        6.66      4.70 o 
   8  -2   2        0.01        1.16      4.52 o 
  -7  -1   2        0.41        3.72      6.11 o 
  -6  -1   2       11.05       10.69      5.13 o 
  -5  -1   2        4.91        9.01      2.73 o 
  -4  -1   2       99.63      105.11      4.92 o 
  -3  -1   2        0.01       -0.49      2.02 o 
  -2  -1   2       71.72       69.43      4.34 o 
  -1  -1   2     1171.33     1146.47     25.10 o 
   1  -1   2     1538.61     1461.93     17.77 o 
   2  -1   2      145.70      137.12      4.24 o 
   3  -1   2      100.47      114.11      3.79 o 
   4  -1   2      318.57      298.13      9.61 o 
   5  -1   2       27.00       22.65      4.82 o 
   6  -1   2       60.96       53.86      7.57 o 
   7  -1   2        1.35        0.18      3.85 o 
  -7   0   2       24.00       18.07      6.17 o 
  -6   0   2      203.33      185.02     11.66 o 
  -5   0   2       44.46       51.29      3.89 o 
  -4   0   2       91.25       98.70      4.21 o 
  -3   0   2      564.59      591.48     11.23 o 
  -2   0   2      123.58      106.21      3.26 o 
  -1   0   2     9145.17     9517.18    193.33 o 
   1   0   2       13.60       16.58      0.94 o 
   2   0   2      216.58      204.90      7.02 o 
   3   0   2       22.66       25.95      2.76 o 
   4   0   2        1.87        1.89      2.63 o 
   5   0   2      162.38      159.25     10.38 o 
   6   0   2      234.56      205.36     13.01 o 
   7   0   2        0.33       -0.85      4.58 o 
  -8   1   2        0.29        0.79      5.37 o 
  -7   1   2        6.87        5.56      4.40 o 
  -6   1   2       18.95       20.46      5.37 o 
  -5   1   2       95.01       72.48      6.78 o 
  -4   1   2       10.98       14.75      6.50 o 
  -3   1   2      428.34      423.02      8.38 o 
  -2   1   2        6.31        6.79      1.20 o 
  -1   1   2        0.15       -1.03      0.82 o 
   0   1   2        7.42        3.39      0.88 o 
   1   1   2     3438.00     3422.85     70.16 o 
   2   1   2      433.21      406.38     12.64 o 
   3   1   2      558.27      582.55     17.95 o 
   4   1   2        8.97       12.27      3.85 o 
   5   1   2       96.42       94.59      9.46 o 
   6   1   2        4.79        0.49      4.46 o 
   7   1   2        5.18       18.38      7.69 o 
  -8   2   2        1.54        9.89      5.50 o 
  -7   2   2       72.46       71.99      8.79 o 
  -6   2   2       14.41       13.13      4.52 o 
  -5   2   2      120.62      115.35      7.94 o 
  -4   2   2      668.32      733.02     13.83 o 
  -3   2   2        5.44       10.37      1.37 o 
  -2   2   2     1142.11     1143.82     14.87 o 
  -1   2   2     1628.11     1691.31     46.68 o 
   0   2   2       55.85       48.19      2.67 o 
   1   2   2      145.91      131.65      6.29 o 
   2   2   2       33.89       31.63      4.21 o 
   3   2   2       20.91       23.20      4.40 o 
   4   2   2        4.22        8.24      3.91 o 
   5   2   2      131.67      155.41     11.48 o 
   6   2   2        0.80       -7.51      5.01 o 
  -8   3   2        0.40       -1.77      4.09 o 
  -7   3   2        1.49        5.37      4.15 o 
  -6   3   2      230.77      235.46     12.64 o 
  -5   3   2        1.55        0.99      3.24 o 
  -4   3   2      329.52      304.57      6.11 o 
  -3   3   2      301.32      291.67      5.65 o 
  -2   3   2        3.04        4.25      1.01 o 
  -1   3   2        3.65        5.10      1.43 o 
   0   3   2      356.11      351.60     12.58 o 
   1   3   2        0.00        0.12      1.65 o 
   2   3   2       83.00       77.12      6.66 o 
   3   3   2       14.64       18.14      4.64 o 
   4   3   2       90.64       90.50      9.10 o 
   5   3   2        1.12       -1.95      4.64 o 
  -8   4   2       13.02       19.24      6.53 o 
  -7   4   2       15.21       10.99      4.82 o 
  -6   4   2       81.92       88.93      6.11 o 
  -5   4   2        2.46        4.83      2.29 o 
  -4   4   2       26.87       28.07      2.20 o 
  -3   4   2      236.51      219.92      5.08 o 
  -2   4   2      233.50      222.29      5.90 o 
  -1   4   2        3.90        3.05      2.44 o 
   0   4   2       32.50       31.51      4.82 o 
   1   4   2        5.22        6.53      2.99 o 
   2   4   2       66.36       70.28      7.45 o 
   3   4   2       42.56       40.36      6.53 o 
   4   4   2        0.01        0.06      4.58 o 
   5   4   2        8.10        3.54      6.72 o 
  -8   5   2        0.60        3.60      4.52 o 
  -7   5   2       18.34       19.48      5.80 o 
  -6   5   2        0.01        0.18      3.18 o 
  -5   5   2       11.84        9.95      3.91 o 
  -4   5   2        4.70        6.66      3.11 o 
  -3   5   2       26.15       29.43      4.76 o 
  -2   5   2        0.78       -0.67      2.32 o 
  -1   5   2       18.61       13.56      4.34 o 
   0   5   2        2.59        2.20      2.63 o 
   1   5   2       96.02       99.78      8.98 o 
   2   5   2       22.68       30.78      6.47 o 
   3   5   2       19.05       24.06      6.41 o 
   4   5   2        0.35        1.10      6.05 o 
  -7   6   2        7.09       20.27      6.05 o 
  -6   6   2        1.43        1.28      3.66 o 
  -5   6   2       26.65       31.57      6.35 o 
  -4   6   2       86.55      103.81      9.40 o 
  -3   6   2       68.63       62.77      7.57 o 
  -2   6   2       41.56       47.93      7.14 o 
  -1   6   2        0.00       -0.43      3.66 o 
   0   6   2       55.13       50.62      7.63 o 
   1   6   2        2.13        8.67      4.70 o 
   2   6   2        3.74        2.93      4.76 o 
  -7   7   2        0.50        2.20      3.97 o 
  -6   7   2        4.25        0.73      3.60 o 
  -5   7   2        4.16        7.94      4.46 o 
  -4   7   2        4.35       -0.43      3.36 o 
  -3   7   2       15.50        9.10      4.40 o 
  -2   7   2        0.25       -5.68      5.37 o 
  -1   7   2        3.85        9.95      5.62 o 
   0   7   2       14.77       16.30      6.11 o 
   1   7   2        3.04       -0.37      5.25 o 
  -5   8   2        1.02       -1.40      3.66 o 
  -4   8   2        0.26       -2.20      3.60 o 
  -3   8   2        9.70       38.41     26.07 o 
  -2   8   2        0.43        4.40      9.28 o 
  -1   8   2       23.37       16.85      8.79 o 
   1  -8   3        0.42        0.55      5.74 o 
   2  -8   3        4.21        8.43      7.39 o 
   4  -8   3        0.14       -1.77      4.34 o 
   5  -8   3        0.11       -1.59      4.15 o 
  -1  -7   3        0.86       -2.02      4.03 o 
   0  -7   3        4.11        4.95      4.64 o 
   1  -7   3       12.55       19.66      6.11 o 
   2  -7   3        0.10       -2.08      5.37 o 
   3  -7   3        9.59       11.05      4.89 o 
   4  -7   3       22.94       21.07      5.50 o 
   5  -7   3        5.69        5.68      4.64 o 
   6  -7   3        8.42       10.20      5.43 o 
  -3  -6   3       16.34       14.84      6.23 o 
  -2  -6   3        0.11        2.14      4.03 o 
  -1  -6   3        0.59       -1.28      3.05 o 
   0  -6   3       15.80        9.53      4.21 o 
   1  -6   3        5.40        8.67      4.03 o 
   2  -6   3        0.02        0.61      2.93 o 
   3  -6   3        2.04       -0.71      1.98 o 
   4  -6   3       14.58       19.78      3.45 o 
   5  -6   3       18.54       12.40      4.40 o 
   6  -6   3       44.19       43.17      7.69 o 
   7  -6   3       42.20       32.36      7.02 o 
  -4  -5   3        0.00       -1.53      5.07 o 
  -3  -5   3        6.80        9.65      4.52 o 
  -2  -5   3        2.64        0.79      3.18 o 
  -1  -5   3       43.36       40.00      5.86 o 
   0  -5   3        7.77       -0.43      2.50 o 
   1  -5   3        1.04       -3.66      2.44 o 
   2  -5   3       25.21       22.65      4.46 o 
   3  -5   3       37.08       37.86      4.12 o 
   4  -5   3      221.97      228.84      9.98 o 
   5  -5   3      200.63      212.36      8.08 o 
   6  -5   3        3.63       -0.23      2.69 o 
   7  -5   3        0.19       -1.35      2.86 o 
  -5  -4   3        8.41       16.30      6.08 o 
  -4  -4   3        2.21        2.75      4.03 o 
  -3  -4   3        3.60        6.53      3.85 o 
  -2  -4   3        0.06       -0.61      2.02 o 
  -1  -4   3       19.90       17.28      3.48 o 
   0  -4   3      461.69      451.81     15.14 o 
   1  -4   3      361.52      355.02     12.64 o 
   2  -4   3      494.58      491.81     15.82 o 
   3  -4   3       49.00       54.25      3.79 o 
   4  -4   3       91.14       88.43      4.94 o 
   5  -4   3        2.57        2.82      2.35 o 
   6  -4   3       35.30       32.54      4.42 o 
   7  -4   3       12.49       12.40      4.40 o 
   8  -4   3        0.40       -2.50      3.16 o 
  -6  -3   3       12.20       19.11      7.08 o 
  -5  -3   3        7.49       13.02      3.53 o 
  -4  -3   3       50.97       55.08      7.14 o 
  -3  -3   3      158.58      160.29      9.22 o 
  -2  -3   3      175.74      187.04      8.92 o 
  -1  -3   3       66.77       70.71      4.89 o 
   0  -3   3       41.19       40.55      3.91 o 
   1  -3   3        1.13        1.40      1.53 o 
   2  -3   3        0.36        0.33      1.19 o 
   3  -3   3       17.02       14.91      4.03 o 
   4  -3   3       16.05       16.70      2.57 o 
   5  -3   3       27.82       24.87      3.50 o 
   6  -3   3      141.10      134.47      7.10 o 
   7  -3   3       25.04       31.47      4.85 o 
   8  -3   3        1.74       -0.79      3.60 o 
  -6  -2   3        2.94        1.34      4.76 o 
  -5  -2   3       17.66       16.24      3.37 o 
  -4  -2   3        0.94        2.38      3.11 o 
  -3  -2   3       62.74       68.02      5.86 o 
  -2  -2   3       29.05       28.70      3.60 o 
  -1  -2   3      288.06      266.97      8.61 o 
   0  -2   3     2595.30     2804.28     57.77 o 
   1  -2   3     3940.51     4372.27     87.99 o 
   2  -2   3      246.26      231.87      4.27 o 
   3  -2   3      134.27      138.18      4.99 o 
   4  -2   3      182.14      191.27      6.73 o 
   5  -2   3      322.24      308.38      9.73 o 
   6  -2   3       28.04       24.46      4.23 o 
   7  -2   3        2.17        2.87      4.40 o 
  -7  -1   3        1.92       -2.93      4.89 o 
  -6  -1   3       27.99       42.56      7.63 o 
  -5  -1   3      163.02      159.75      8.70 o 
  -4  -1   3      415.56      412.15     10.37 o 
  -3  -1   3     1454.38     1566.37     25.97 o 
  -2  -1   3       15.68       16.40      3.08 o 
  -1  -1   3       37.26       40.39      4.30 o 
   0  -1   3       96.55      110.65      4.15 o 
   1  -1   3      242.04      210.33      3.58 o 
   2  -1   3     1208.99     1232.62     15.76 o 
   3  -1   3       85.06       78.76      5.95 o 
   4  -1   3       10.41        5.43      2.15 o 
   5  -1   3      127.43      125.74     18.65 o 
   6  -1   3       16.01       17.22      5.31 o 
   7  -1   3        7.43        2.87      4.52 o 
  -7   0   3        6.50       -0.37      4.03 o 
  -6   0   3      257.84      275.82     14.17 o 
  -5   0   3       56.79       58.25      4.09 o 
  -4   0   3       87.14       78.48      4.46 o 
  -3   0   3        9.59        9.30      1.63 o 
  -2   0   3      603.05      580.56     10.34 o 
  -1   0   3     4574.52     4851.59     68.30 o 
   0   0   3       28.12       36.24      1.18 o 
   1   0   3      181.95      187.20      3.52 o 
   2   0   3      954.16     1045.44     17.82 o 
   3   0   3      685.53      675.98     13.91 o 
   4   0   3      568.00      518.36     12.66 o 
   5   0   3        0.21        2.08      3.48 o 
   6   0   3        4.01       -0.85      3.54 o 
   7   0   3        0.65        0.12      4.82 o 
  -8   1   3        3.12        5.56      5.68 o 
  -7   1   3        2.61        4.09      3.97 o 
  -6   1   3       77.55       88.30      8.61 o 
  -5   1   3       52.18       55.10      4.95 o 
  -4   1   3        1.16       -0.64      1.29 o 
  -3   1   3      253.27      279.04      6.49 o 
  -2   1   3       30.21       30.75      1.96 o 
  -1   1   3      217.64      192.65      4.49 o 
   0   1   3      211.96      198.16      4.19 o 
   1   1   3       50.20       50.63      2.59 o 
   2   1   3     2026.29     2212.45     48.67 o 
   3   1   3      348.42      363.63     13.37 o 
   4   1   3        9.21       14.59      4.40 o 
   5   1   3       57.75       59.05      8.06 o 
   6   1   3        2.56        4.46      4.89 o 
  -8   2   3        0.53       -3.24      4.64 o 
  -7   2   3      121.98      123.04     10.63 o 
  -6   2   3        6.13        8.49      4.15 o 
  -5   2   3        0.00        3.54      2.93 o 
  -4   2   3       55.09       53.90      3.16 o 
  -3   2   3       11.93        7.23      2.29 o 
  -2   2   3      452.04      441.24      6.81 o 
  -1   2   3     1324.96     1298.95     20.83 o 
   0   2   3      214.49      215.74      5.79 o 
   1   2   3      276.38      263.24      9.71 o 
   2   2   3       82.75       98.68      6.35 o 
   3   2   3       27.59       28.64      4.89 o 
   4   2   3       79.65       73.89      7.88 o 
   5   2   3      182.00      168.05     11.91 o 
   6   2   3        0.24        6.29      5.68 o 
  -8   3   3       12.56        8.12      5.25 o 
  -7   3   3        0.48       -0.37      3.66 o 
  -6   3   3        6.71        7.08      3.72 o 
  -5   3   3       12.79       18.62      4.40 o 
  -4   3   3      428.38      466.73     12.55 o 
  -3   3   3      164.10      173.50      4.12 o 
  -2   3   3       67.02       61.90      2.38 o 
  -1   3   3        2.78        1.10      1.18 o 
   0   3   3       84.19       71.87      5.86 o 
   1   3   3      578.11      519.53     16.73 o 
   2   3   3      111.29      103.50      7.21 o 
   3   3   3       11.02        7.21      3.97 o 
   4   3   3       33.54       30.04      6.35 o 
   5   3   3       32.24       34.32      8.06 o 
  -8   4   3        0.09       -0.31      4.46 o 
  -7   4   3        8.61       11.36      4.95 o 
  -6   4   3        0.24       -0.61      3.05 o 
  -5   4   3       13.93       16.71      2.92 o 
  -4   4   3      291.51      294.43      6.62 o 
  -3   4   3       10.64       11.45      2.12 o 
  -2   4   3        8.24       10.69      1.30 o 
   0   4   3        8.63        8.79      3.05 o 
   1   4   3        8.60       13.25      3.85 o 
   2   4   3       21.02       17.65      4.52 o 
   3   4   3       14.47       17.71      5.07 o 
   4   4   3      143.83      157.18     11.91 o 
  -8   5   3        1.20        5.68      5.56 o 
  -6   5   3       51.10       55.87      7.88 o 
  -5   5   3       56.48       54.71      7.39 o 
  -4   5   3       72.98       73.66      4.77 o 
  -3   5   3       21.18       12.27      3.48 o 
  -2   5   3        4.40        1.89      2.63 o 
  -1   5   3       10.74       18.26      5.01 o 
   0   5   3       26.33       31.51      5.50 o 
   1   5   3        0.86        0.55      2.99 o 
   2   5   3        0.18       -1.95      3.30 o 
   3   5   3       45.98       44.45      8.00 o 
  -7   6   3        3.82        0.85      4.09 o 
  -6   6   3       19.90       17.10      5.25 o 
  -5   6   3        0.11       -0.79      3.05 o 
  -4   6   3        5.60        6.05      3.36 o 
  -3   6   3       53.29       37.80      6.17 o 
  -2   6   3       19.92       13.31      4.52 o 
  -1   6   3       17.95       19.97      6.11 o 
   0   6   3        0.22        3.24      3.72 o 
   1   6   3       44.56       58.87      8.55 o 
   2   6   3        0.49        1.40      4.70 o 
  -7   7   3        5.10        3.60      4.52 o 
  -6   7   3       18.31       16.85      5.80 o 
  -5   7   3       33.85       31.81      6.78 o 
  -4   7   3        3.76        0.79      3.18 o 
  -3   7   3        9.90       13.74      5.19 o 
  -2   7   3        0.00       -0.85      5.98 o 
  -1   7   3       32.51       35.72      8.55 o 
   0   7   3        0.00       -1.40      4.52 o 
   1   7   3        0.30       -4.40      5.07 o 
  -5   8   3        9.39        8.55      4.64 o 
  -4   8   3       18.05        9.89      5.07 o 
  -3   8   3        1.90       11.79     21.43 o 
  -2   8   3       13.65        3.48      9.28 o 
  -1   8   3        1.22        2.32      7.45 o 
   1  -8   4        0.52        8.79      5.86 o 
   2  -8   4       37.62       55.32     11.05 o 
   4  -8   4       11.77       11.54      5.37 o 
   5  -8   4        2.34        0.61      4.52 o 
  -1  -7   4        1.08       -0.24      4.70 o 
   0  -7   4        1.03       -1.28      3.48 o 
   1  -7   4        0.04        3.42      4.46 o 
   2  -7   4        4.21        7.76      5.68 o 
   3  -7   4        5.32        9.53      4.40 o 
   4  -7   4       35.92       21.74      5.68 o 
   5  -7   4        8.38        9.22      5.01 o 
   6  -7   4        0.76        1.95      4.46 o 
  -3  -6   4        0.00       -1.22      5.25 o 
  -2  -6   4        5.39        4.64      4.34 o 
  -1  -6   4        6.18       10.50      4.34 o 
   0  -6   4        1.66       -0.24      2.93 o 
   1  -6   4     1103.80     1032.22     31.08 o 
   2  -6   4      356.26      357.65     15.39 o 
   3  -6   4       25.70       24.43      4.58 o 
   4  -6   4       18.27       21.00      3.43 o 
   5  -6   4        0.37        1.32      2.37 o 
   6  -6   4        4.70        3.89      3.26 o 
   7  -6   4        7.85       10.93      5.43 o 
  -4  -5   4        0.77       -0.73      4.89 o 
  -3  -5   4        4.66        4.15      4.58 o 
  -2  -5   4        1.18       -2.26      3.11 o 
  -1  -5   4       26.30       29.43      5.13 o 
   0  -5   4       42.34       34.01      5.19 o 
   1  -5   4       54.19       52.09      6.47 o 
   2  -5   4        6.95       10.81      3.54 o 
   3  -5   4       96.99       94.64      8.95 o 
   4  -5   4        8.28        8.97      3.30 o 
   5  -5   4        0.01       -1.71      2.01 o 
   6  -5   4       39.71       36.19      4.73 o 
   7  -5   4       10.66       13.12      3.91 o 
  -5  -4   4       40.76       43.40      5.40 o 
  -4  -4   4       10.65        6.53      4.89 o 
  -3  -4   4        7.22        9.59      4.15 o 
  -2  -4   4       38.27       37.31      5.25 o 
  -1  -4   4        6.37        6.72      2.75 o 
   0  -4   4     5329.86     5545.42    114.56 o 
   1  -4   4     2570.33     2650.22     58.13 o 
   2  -4   4       60.04       56.91      5.19 o 
   3  -4   4       43.39       36.53      3.28 o 
   4  -4   4        0.77       -0.15      1.72 o 
   5  -4   4        5.58        5.44      2.55 o 
   6  -4   4       16.98       11.23      5.31 o 
   7  -4   4        7.28        4.37      3.28 o 
  -6  -3   4        3.45        6.96      6.59 o 
  -5  -3   4        2.67        0.19      2.69 o 
  -4  -3   4       12.10       12.33      4.46 o 
  -3  -3   4        5.91        8.98      3.11 o 
  -2  -3   4        2.92        3.66      2.32 o 
  -1  -3   4       88.93       87.93      5.25 o 
   0  -3   4       59.53       51.05      4.15 o 
   1  -3   4      512.82      482.10     13.74 o 
   2  -3   4      192.23      173.41      5.46 o 
   3  -3   4       62.78       67.34      2.43 o 
   4  -3   4      348.05      332.50      9.28 o 
   5  -3   4        8.52        3.90      4.34 o 
   6  -3   4       86.99       82.15      7.24 o 
   7  -3   4        0.46        1.25      3.06 o 
   8  -3   4        1.95        1.65      3.60 o 
  -6  -2   4       95.97       81.15      9.95 o 
  -5  -2   4       29.85       28.45      4.13 o 
  -4  -2   4       42.60       39.79      4.05 o 
  -3  -2   4      224.46      230.36     18.65 o 
  -2  -2   4      178.48      189.91      7.94 o 
  -1  -2   4      548.68      574.85     14.84 o 
   0  -2   4      288.32      282.17      8.30 o 
   1  -2   4       55.69       55.50      3.39 o 
   2  -2   4       15.17       15.53      1.19 o 
   3  -2   4        1.26        2.10      1.71 o 
   4  -2   4       29.94       37.78      3.57 o 
   5  -2   4      101.51      104.47     14.53 o 
   6  -2   4      383.43      409.43     12.77 o 
   7  -2   4        1.53        5.13      4.70 o 
  -7  -1   4        0.21        7.45      5.80 o 
  -6  -1   4       11.50       12.70      5.31 o 
  -5  -1   4       37.81       33.47      3.93 o 
  -4  -1   4        5.99        6.50      2.04 o 
  -3  -1   4      286.32      274.97      7.38 o 
  -2  -1   4      211.57      213.93      7.72 o 
  -1  -1   4       36.08       29.60      1.78 o 
   0  -1   4       44.25       36.70      2.56 o 
   1  -1   4     4983.38     5160.69     60.01 o 
   2  -1   4      122.59      126.44      2.93 o 
   3  -1   4     1207.60     1309.07     22.69 o 
   4  -1   4       11.77        7.56      2.35 o 
   5  -1   4      208.58      214.59      8.31 o 
   6  -1   4       12.71        9.53      5.01 o 
   7  -1   4       20.11       28.94      6.96 o 
  -7   0   4       39.20       34.99      7.27 o 
  -6   0   4        1.31        3.97      3.72 o 
  -5   0   4      196.04      186.87      8.09 o 
  -4   0   4      259.40      267.78     10.20 o 
  -3   0   4      107.21      113.76      4.07 o 
  -2   0   4      603.67      549.69     13.01 o 
  -1   0   4     2849.04     3075.38     44.01 o 
   0   0   4      286.64      265.09      4.85 o 
   1   0   4      671.04      630.34      8.81 o 
   2   0   4       17.90       18.92      1.53 o 
   3   0   4      215.83      230.75      7.10 o 
   4   0   4        1.01        1.99      2.27 o 
   5   0   4      108.07      124.14     10.08 o 
   6   0   4        3.45        6.41      4.76 o 
   7   0   4        1.52        8.24      5.19 o 
  -8   1   4        1.57        5.37      5.43 o 
  -7   1   4        0.01       -2.56      3.60 o 
  -6   1   4      150.54      143.13      9.89 o 
  -5   1   4        3.83        4.22      2.00 o 
  -4   1   4      442.42      445.21      9.77 o 
  -3   1   4      658.39      691.39     12.69 o 
  -2   1   4        6.33       10.87      1.46 o 
  -1   1   4       12.34       16.10      1.54 o 
   0   1   4      196.90      178.69      3.52 o 
   1   1   4        3.73        3.50      0.98 o 
   2   1   4      327.10      374.46     10.93 o 
   3   1   4        0.95       -0.61      2.14 o 
   4   1   4      238.97      250.73     12.52 o 
   5   1   4        0.89        1.77      4.09 o 
   6   1   4       75.56       83.60     10.56 o 
  -8   2   4        8.50        5.92      4.95 o 
  -7   2   4        0.00        2.56      3.97 o 
  -6   2   4      118.21      112.72      9.34 o 
  -5   2   4       19.32       17.52      2.68 o 
  -4   2   4      286.69      292.76      7.44 o 
  -3   2   4      755.73      766.53     13.99 o 
  -2   2   4     2352.49     2423.94     36.59 o 
  -1   2   4        1.41        0.52      1.03 o 
   0   2   4       88.07       91.73      4.46 o 
   1   2   4      185.75      179.02      5.57 o 
   2   2   4      363.58      393.92     14.11 o 
   3   2   4       37.96       34.62      5.31 o 
   4   2   4       68.09       75.96      8.18 o 
   5   2   4        5.27        5.68      4.89 o 
   6   2   4       14.73       13.13      6.47 o 
  -8   3   4        1.13        4.03      5.13 o 
  -7   3   4       15.97       12.95      5.07 o 
  -6   3   4        4.59        3.36      3.48 o 
  -5   3   4        9.71       10.01      3.79 o 
  -4   3   4       12.38       19.84      3.39 o 
  -3   3   4       71.84       76.40      3.66 o 
  -2   3   4        9.54        9.68      2.78 o 
  -1   3   4      234.96      239.47      6.80 o 
   0   3   4       11.29       10.68      1.99 o 
   1   3   4      696.48      726.23     21.43 o 
   2   3   4      120.47      109.24      7.57 o 
   3   3   4       55.68       58.44      7.27 o 
   4   3   4        3.12        4.95      4.21 o 
   5   3   4        3.25        4.40      4.95 o 
  -8   4   4        8.04       21.62      6.47 o 
  -7   4   4        6.30        5.19      4.40 o 
  -6   4   4        0.06        0.06      3.11 o 
  -5   4   4       99.68      100.75      8.67 o 
  -4   4   4      166.92      158.15      6.41 o 
  -3   4   4      536.55      514.97     14.62 o 
  -2   4   4      170.73      167.16     10.08 o 
  -1   4   4        4.80        4.52      2.50 o 
   0   4   4      289.14      264.41     12.03 o 
   1   4   4       20.45       30.17      5.13 o 
   2   4   4        4.82        4.21      3.30 o 
   3   4   4        0.87        1.89      3.91 o 
   4   4   4        8.84       11.66      5.98 o 
  -8   5   4        0.03        0.92      4.95 o 
  -7   5   4        4.08       15.57      5.98 o 
  -6   5   4       20.73       10.75      4.40 o 
  -5   5   4        3.86        2.99      3.18 o 
  -4   5   4       11.59        7.91      2.44 o 
  -3   5   4       74.41       81.83      5.14 o 
  -2   5   4       61.30       61.55      6.96 o 
  -1   5   4       35.67       44.09      7.14 o 
   0   5   4       85.55       91.72      8.61 o 
   1   5   4       27.79       30.78      5.86 o 
   2   5   4        4.23       -0.31      3.54 o 
   3   5   4        9.89       13.86      5.92 o 
  -7   6   4       48.86       27.48      7.45 o 
  -6   6   4       12.13       18.56      5.74 o 
  -5   6   4        9.78       15.75      5.13 o 
  -4   6   4        0.05       -3.11      2.26 o 
  -3   6   4       29.12       29.01      5.80 o 
  -1   6   4       60.33       60.33      8.85 o 
   0   6   4       74.26       72.67      9.16 o 
   1   6   4        2.32        9.65      4.95 o 
   2   6   4        2.06       -6.29      4.27 o 
  -7   7   4        4.73        9.04      5.19 o 
  -6   7   4        1.14        5.25      5.07 o 
  -5   7   4        1.52       -1.65      3.24 o 
  -4   7   4        9.75       12.52      4.70 o 
  -3   7   4       35.20       25.83      6.11 o 
  -2   7   4       48.37       85.55     13.31 o 
  -1   7   4        1.21        3.97      5.56 o 
   0   7   4        0.13       -3.36      4.95 o 
   1   7   4        0.43       -0.06      6.35 o 
  -5   8   4        2.45        3.72      4.76 o 
  -4   8   4        6.29        5.62      4.15 o 
  -3   8   4        0.01       16.61     21.68 o 
  -2   8   4        4.54       11.42     10.38 o 
   1  -8   5        6.73        5.56      5.92 o 
   2  -8   5        6.42       15.82      7.57 o 
   4  -8   5        8.96        6.17      4.89 o 
   5  -8   5        3.58        3.79      4.76 o 
  -1  -7   5        1.13       -0.43      4.09 o 
   0  -7   5        0.66       -3.30      3.48 o 
   1  -7   5        0.12        0.98      4.34 o 
   2  -7   5        0.00        0.67      4.40 o 
   3  -7   5        1.85        2.75      3.79 o 
   4  -7   5        8.48        9.53      4.82 o 
   5  -7   5       35.70       37.74      7.33 o 
   6  -7   5        4.65        4.58      5.01 o 
  -3  -6   5        0.00        2.87      5.07 o 
  -2  -6   5        2.50        1.83      4.21 o 
  -1  -6   5        6.90       -0.24      3.48 o 
   0  -6   5       61.76       66.01      7.21 o 
   1  -6   5      326.49      302.51     14.17 o 
   2  -6   5      116.84       99.05      8.43 o 
   3  -6   5        3.80        4.69      2.48 o 
   4  -6   5       16.78       15.34      3.27 o 
   5  -6   5        0.06       -0.57      2.52 o 
   6  -6   5       26.48       28.46      5.28 o 
   7  -6   5        8.23       13.45      4.28 o 
  -4  -5   5        7.78       11.47      6.87 o 
  -3  -5   5       20.83       14.53      5.01 o 
  -2  -5   5       62.86       53.19      6.78 o 
  -1  -5   5        0.19        2.32      2.56 o 
   0  -5   5       29.76       34.44      5.01 o 
   1  -5   5        2.11        0.79      2.56 o 
   2  -5   5        6.22        6.96      3.11 o 
   3  -5   5        1.92        3.39      1.93 o 
   4  -5   5        0.88        2.34      2.11 o 
   5  -5   5        6.47        7.85      2.78 o 
   6  -5   5       59.60       54.07      5.59 o 
   7  -5   5        4.86        1.70      3.47 o 
  -5  -4   5        5.55        7.47      4.70 o 
  -4  -4   5        6.34        9.72      5.47 o 
  -3  -4   5        5.34        7.94      3.91 o 
  -2  -4   5       13.61       11.17      3.54 o 
  -1  -4   5       14.85       13.62      3.11 o 
   0  -4   5     1323.18     1305.05     31.81 o 
   1  -4   5      497.66      484.97     15.08 o 
   2  -4   5        0.08        2.38      2.08 o 
   3  -4   5       55.90       55.63      2.83 o 
   4  -4   5       33.00       26.00      3.36 o 
   5  -4   5      244.53      237.36      8.61 o 
   6  -4   5        7.93        7.51      3.05 o 
   7  -4   5        0.46        0.21      3.10 o 
  -6  -3   5        6.05       12.15      6.84 o 
  -5  -3   5       27.98       26.68      4.31 o 
  -4  -3   5       41.43       42.04      4.60 o 
  -3  -3   5      235.99      214.82     10.44 o 
  -2  -3   5       15.27       11.42      3.30 o 
  -1  -3   5       44.54       39.81      3.85 o 
   0  -3   5        0.91        0.79      1.47 o 
   1  -3   5      207.23      200.47      7.57 o 
   2  -3   5       75.46       73.10      4.06 o 
   3  -3   5       47.21       48.83      2.20 o 
   4  -3   5        0.21        1.18      1.95 o 
   5  -3   5       71.40       67.17      5.13 o 
   6  -3   5       28.99       43.52      5.07 o 
   7  -3   5        3.36        2.34      3.30 o 
  -6  -2   5       59.30       61.00      8.85 o 
  -5  -2   5       64.12       72.87      5.66 o 
  -4  -2   5        1.49        4.12      2.39 o 
  -3  -2   5       13.41       17.17      5.83 o 
  -2  -2   5      182.03      167.91      5.49 o 
  -1  -2   5     1070.91     1153.62     19.19 o 
   0  -2   5      256.00      254.45      5.70 o 
   1  -2   5      172.95      168.10      4.21 o 
   2  -2   5      438.64      467.41      7.47 o 
   3  -2   5      227.43      222.87      4.30 o 
   4  -2   5      501.74      515.30     12.34 o 
   5  -2   5       10.93       11.39      2.99 o 
   6  -2   5       48.24       43.65      5.31 o 
   7  -2   5        8.39        6.75      4.82 o 
  -7  -1   5        2.62        7.88      5.56 o 
  -6  -1   5       34.62       40.42      7.27 o 
  -5  -1   5        3.11        3.74      3.72 o 
  -4  -1   5       54.63       54.90      7.08 o 
  -3  -1   5      248.78      258.12      7.10 o 
  -2  -1   5       66.69       72.01      7.39 o 
  -1  -1   5      141.28      132.83      3.52 o 
   0  -1   5        0.34       -0.19      0.73 o 
   1  -1   5      246.77      259.49      4.56 o 
   2  -1   5     1873.45     2118.90     28.01 o 
   3  -1   5      863.43      889.13     12.77 o 
   4  -1   5       22.79       36.47      3.76 o 
   5  -1   5       54.18       52.62      8.18 o 
   6  -1   5        3.69        5.73      3.43 o 
   7  -1   5        3.66        7.57      5.31 o 
  -7   0   5       18.42       21.01      5.80 o 
  -6   0   5       10.92       14.23      4.58 o 
  -5   0   5        0.10       -0.30      1.86 o 
  -4   0   5       18.95       15.94      2.33 o 
  -3   0   5        3.10        3.55      1.43 o 
  -2   0   5      220.51      213.12      5.31 o 
  -1   0   5      961.03      964.84     15.13 o 
   0   0   5      385.93      379.94      6.75 o 
   1   0   5      121.84      121.86      3.22 o 
   2   0   5       33.27       41.12      2.07 o 
   3   0   5        0.00       -0.47      1.64 o 
   4   0   5       59.18       61.54      4.89 o 
   5   0   5      600.06      537.18     20.21 o 
   6   0   5       10.42        9.77      5.74 o 
   7   0   5        0.69        7.08      6.05 o 
  -8   1   5        4.31        3.30      5.13 o 
  -7   1   5        1.67        3.36      4.46 o 
  -6   1   5        6.56        0.85      3.48 o 
  -5   1   5        3.36        5.37      2.13 o 
  -4   1   5      575.90      570.51     11.80 o 
  -3   1   5      413.71      437.64      9.23 o 
  -2   1   5        3.33        6.16      1.35 o 
  -1   1   5       15.65       14.74      1.60 o 
   0   1   5      364.04      361.75      5.87 o 
   1   1   5      755.70      760.53     11.08 o 
   2   1   5       71.61       78.43      3.09 o 
   3   1   5        9.61        7.98      2.31 o 
   4   1   5      116.46      125.55      8.98 o 
   5   1   5      175.58      159.93     11.17 o 
   6   1   5       11.15        7.94      5.19 o 
  -8   2   5        3.32        8.37      5.13 o 
  -7   2   5        3.93        3.72      3.85 o 
  -6   2   5        1.00        5.74      3.72 o 
  -5   2   5        2.08        3.34      2.06 o 
  -4   2   5      486.51      497.78     10.83 o 
  -3   2   5      100.23       93.40      5.07 o 
  -2   2   5      246.05      266.57     10.47 o 
  -1   2   5      145.92      128.64      4.32 o 
   0   2   5       30.57       32.88      2.65 o 
   1   2   5      160.02      148.04      5.18 o 
   2   2   5       64.47       65.83      6.05 o 
   3   2   5        8.64       10.56      3.85 o 
   4   2   5      405.39      425.43     17.65 o 
   5   2   5       61.07       71.93      9.46 o 
   6   2   5        0.00        7.39      5.68 o 
  -8   3   5        2.80        1.77      4.76 o 
  -7   3   5       79.30       74.31      8.92 o 
  -6   3   5      205.60      168.84     10.75 o 
  -5   3   5       27.82       34.80      3.30 o 
  -4   3   5      136.74      137.03      5.22 o 
  -3   3   5       45.32       48.16      5.10 o 
  -2   3   5      186.68      195.27     10.44 o 
  -1   3   5        4.38        7.55      2.32 o 
   0   3   5       33.63       35.55      4.49 o 
   1   3   5       73.47       74.13      6.41 o 
   2   3   5        6.94        6.29      3.11 o 
   3   3   5       69.33       80.36      8.37 o 
   4   3   5      158.90      158.09     11.36 o 
   5   3   5        8.39        4.03      5.25 o 
  -8   4   5        6.35        7.88      5.37 o 
  -7   4   5        5.90        2.44      4.21 o 
  -6   4   5       19.47       23.20      5.68 o 
  -5   4   5       29.41       26.14      5.13 o 
  -4   4   5        0.66        4.27      1.88 o 
  -3   4   5       76.46       81.36      4.72 o 
  -2   4   5      148.33      150.92      5.91 o 
  -1   4   5       67.63       70.63      7.72 o 
   0   4   5      111.19      107.11      7.57 o 
   1   4   5      106.16       94.95      8.12 o 
   2   4   5        9.65       10.20      4.34 o 
   3   4   5        1.24        2.38      4.09 o 
   4   4   5        2.03        3.18      4.89 o 
  -8   5   5        7.94        7.33      5.50 o 
  -7   5   5       11.69       13.86      5.62 o 
  -6   5   5       18.95       24.79      6.05 o 
  -5   5   5      119.46      139.22      9.89 o 
  -4   5   5        1.21        1.40      2.03 o 
  -3   5   5       78.02       68.96      4.87 o 
  -2   5   5        1.42       -1.26      1.75 o 
  -1   5   5      271.22      274.97     14.11 o 
   0   5   5        0.00        3.18      3.05 o 
   1   5   5        0.96        2.02      3.36 o 
   2   5   5        2.20        5.62      4.46 o 
   3   5   5        0.88       -2.50      4.95 o 
  -7   6   5       12.03       28.03      7.69 o 
  -6   6   5      192.54      229.48     14.53 o 
  -5   6   5       57.06       56.18      8.49 o 
  -4   6   5       14.72        9.27      5.53 o 
  -3   6   5        6.36       10.01      4.46 o 
  -1   6   5       21.54       17.65      6.11 o 
   0   6   5       14.15       13.25      5.31 o 
   1   6   5        7.38       14.23      5.56 o 
   2   6   5        1.79       -1.59      5.07 o 
  -6   7   5       42.29       41.10      8.55 o 
  -5   7   5       17.49       17.34      5.50 o 
  -4   7   5       14.56       10.81      5.01 o 
  -3   7   5       12.30       17.22      5.86 o 
  -2   7   5       46.29       66.44     12.27 o 
  -1   7   5        1.77       -5.50      4.46 o 
   0   7   5        1.46       -3.24      4.58 o 
  -5   8   5        4.18        0.92      4.03 o 
  -4   8   5        6.10        8.12      5.13 o 
  -3   8   5       14.05       73.64     25.83 o 
  -2   8   5        4.91        6.05     10.56 o 
   4  -8   6        3.97        2.63      4.70 o 
  -1  -7   6        5.79       -1.95      4.46 o 
   0  -7   6        8.41        7.02      4.15 o 
   1  -7   6       14.26        5.68      4.64 o 
   2  -7   6        2.94        7.45      5.31 o 
   3  -7   6       13.16       14.29      4.82 o 
   4  -7   6       10.54        7.57      4.46 o 
   5  -7   6        3.31       -0.67      4.40 o 
   6  -7   6       12.22        9.77      5.56 o 
  -3  -6   6        1.28       -0.79      5.43 o 
  -2  -6   6        9.50       13.25      4.89 o 
  -1  -6   6        4.62       -3.36      3.30 o 
   0  -6   6      350.61      340.00     14.47 o 
   1  -6   6      342.57      342.44     14.84 o 
   2  -6   6       61.47       62.83      6.96 o 
   3  -6   6        0.64       -1.01      2.11 o 
   4  -6   6        1.65        2.78      2.43 o 
   5  -6   6       10.67        8.49      3.05 o 
   6  -6   6       14.80       15.43      4.14 o 
   7  -6   6       17.68       12.32      6.96 o 
  -4  -5   6        1.28        4.22      4.03 o 
  -3  -5   6        0.57        4.89      4.09 o 
  -2  -5   6        0.23        2.93      3.36 o 
  -1  -5   6        0.13        3.72      3.18 o 
   0  -5   6       19.72       16.61      3.72 o 
   1  -5   6       92.04       76.82      6.66 o 
   2  -5   6       30.09       25.16      4.46 o 
   3  -5   6        1.16        1.26      1.54 o 
   4  -5   6      118.20      104.71      5.70 o 
   5  -5   6        1.29        0.29      2.30 o 
   6  -5   6       80.59       84.49      6.54 o 
   7  -5   6        0.01       -1.12      3.13 o 
  -5  -4   6       13.15       14.46      4.03 o 
  -4  -4   6       12.04        7.44      3.21 o 
  -3  -4   6       31.96       31.36      5.65 o 
  -2  -4   6       66.97       64.48      6.29 o 
  -1  -4   6       34.51       39.81      4.64 o 
   0  -4   6      165.04      151.93      7.45 o 
   1  -4   6        1.00        1.16      2.08 o 
   2  -4   6       23.73       21.97      3.27 o 
   3  -4   6        0.23        1.69      1.18 o 
   4  -4   6       64.47       61.03      8.70 o 
   5  -4   6       37.66       41.00      4.53 o 
   6  -4   6      168.84      159.89      7.76 o 
   7  -4   6        7.04        6.39      3.60 o 
  -6  -3   6        1.76        4.05      5.34 o 
  -5  -3   6        4.71        5.97      3.08 o 
  -4  -3   6        6.10        8.20      2.93 o 
  -3  -3   6       82.42       81.20      5.22 o 
  -2  -3   6      113.55      109.73      6.38 o 
  -1  -3   6        0.20        0.33      1.34 o 
   0  -3   6        8.16        8.83      1.70 o 
   1  -3   6      830.05      829.80     14.79 o 
   2  -3   6       21.25       23.37      1.90 o 
   3  -3   6      660.32      711.74     12.78 o 
   4  -3   6        0.83        1.40      1.94 o 
   5  -3   6      217.37      208.01      9.13 o 
   6  -3   6        5.93        7.71      3.14 o 
   7  -3   6       27.84       33.92      6.72 o 
  -6  -2   6        2.51        2.10      5.01 o 
  -5  -2   6      109.57      121.39     11.33 o 
  -4  -2   6        9.01       12.02      2.77 o 
  -3  -2   6       19.87       19.16      2.83 o 
  -2  -2   6       13.19       14.20      2.08 o 
  -1  -2   6      616.00      621.00     11.61 o 
   0  -2   6      138.36      122.14      3.55 o 
   1  -2   6      341.43      340.09      6.85 o 
   2  -2   6        3.34        5.15      1.07 o 
   3  -2   6      389.68      430.27      7.28 o 
   4  -2   6       13.98        9.69      2.55 o 
   5  -2   6        3.05        3.96      2.66 o 
   6  -2   6        0.00       -1.80      4.15 o 
   7  -2   6        4.85        5.34      3.81 o 
  -7  -1   6        0.24        0.67      4.70 o 
  -6  -1   6       36.58       37.55      7.14 o 
  -5  -1   6       12.94       13.12      3.01 o 
  -4  -1   6      151.28      143.02     13.28 o 
  -3  -1   6      214.55      221.12      6.56 o 
  -2  -1   6        2.43        3.45      1.29 o 
  -1  -1   6        5.26        3.57      0.96 o 
   0  -1   6       48.28       56.67      3.60 o 
   1  -1   6        2.39        2.26      1.29 o 
   2  -1   6      763.15      919.13     12.83 o 
   3  -1   6        0.04        0.78      1.01 o 
   4  -1   6      209.90      193.34      7.22 o 
   5  -1   6        2.12       -0.74      2.36 o 
   6  -1   6      113.50      103.24      7.54 o 
   7  -1   6       28.19       36.33      8.18 o 
  -7   0   6        7.81       14.04      5.62 o 
  -6   0   6       71.74       75.72      8.06 o 
  -5   0   6       16.30       14.51      5.47 o 
  -4   0   6      384.38      353.11      8.78 o 
  -3   0   6      205.34      175.26      9.71 o 
  -2   0   6     3533.53     3817.07     55.41 o 
  -1   0   6        2.52        4.42      0.93 o 
   0   0   6        5.86        9.05      1.86 o 
   1   0   6      747.65      721.39     10.28 o 
   2   0   6      414.66      439.53      7.60 o 
   3   0   6        5.99        6.71      1.65 o 
   4   0   6      235.93      218.79      8.13 o 
   5   0   6       18.54       32.06      4.59 o 
   6   0   6       46.52       31.20      7.02 o 
   7   0   6        2.46        2.75      4.95 o 
  -8   1   6        0.06        2.75      4.95 o 
  -7   1   6       11.33       11.30      4.76 o 
  -6   1   6       13.02       26.68      5.56 o 
  -5   1   6        1.34        1.51      1.97 o 
  -4   1   6       23.21       33.27      3.04 o 
  -3   1   6      180.89      200.97      5.81 o 
  -2   1   6        0.39       -0.11      0.99 o 
  -1   1   6      416.82      448.06      8.67 o 
   0   1   6       66.52       55.36      2.07 o 
   1   1   6     2343.40     2645.99     32.85 o 
   2   1   6      669.21      698.22     11.29 o 
   3   1   6       74.45       67.69      4.62 o 
   4   1   6       54.11       68.27      7.63 o 
   5   1   6        8.64       10.26      5.31 o 
   6   1   6        0.96        0.00      4.82 o 
  -8   2   6       13.22       22.47      6.47 o 
  -7   2   6        0.63        2.87      4.03 o 
  -6   2   6        8.71        6.96      4.03 o 
  -5   2   6       47.98       48.52      8.61 o 
  -4   2   6       51.07       52.26      4.06 o 
  -3   2   6     1007.37     1057.77     18.63 o 
  -2   2   6      415.86      380.85     11.66 o 
  -1   2   6       57.84       58.28      2.27 o 
   0   2   6      597.27      621.23     16.70 o 
   1   2   6      468.03      472.98     21.01 o 
   2   2   6       61.16       61.61      6.05 o 
   3   2   6        8.64        9.16      3.79 o 
   4   2   6        5.59        8.30      4.34 o 
   5   2   6       10.04       10.32      5.56 o 
   6   2   6        4.33        0.79      5.31 o 
  -8   3   6        0.02        2.32      4.82 o 
  -7   3   6       25.74       35.54      6.72 o 
  -6   3   6       19.86       13.92      4.64 o 
  -5   3   6        6.69       10.96      2.49 o 
  -4   3   6       10.81       10.93      2.22 o 
  -3   3   6      172.29      181.95      7.60 o 
  -2   3   6      859.32      856.46     16.39 o 
  -1   3   6      311.77      333.03      8.70 o 
   0   3   6      250.03      233.29      7.38 o 
   1   3   6      159.65      177.44      6.63 o 
   2   3   6        5.58        9.53      3.60 o 
   3   3   6       48.97       49.03      7.02 o 
   4   3   6        9.23       16.55      5.62 o 
   5   3   6       27.38       32.24      7.88 o 
  -8   4   6        0.68        2.81      5.07 o 
  -7   4   6       63.70       51.97      7.88 o 
  -6   4   6      157.83      193.14     12.15 o 
  -5   4   6        3.09        2.53      1.98 o 
  -4   4   6       23.30       25.57      3.13 o 
  -3   4   6       62.81       60.57      4.79 o 
  -2   4   6      106.52      101.68      6.63 o 
  -1   4   6       30.85       28.66      3.50 o 
   0   4   6      412.06      402.79     11.23 o 
   1   4   6       48.28       52.03      6.53 o 
   2   4   6       43.56       52.09      7.27 o 
   3   4   6        3.39        3.42      4.09 o 
   4   4   6        0.82        0.31      4.40 o 
  -8   5   6        0.53        2.02      5.62 o 
  -7   5   6        0.63        0.37      4.52 o 
  -6   5   6        1.70        2.87      3.66 o 
  -5   5   6        7.12        7.63      4.21 o 
  -4   5   6       29.36       24.97      3.55 o 
  -3   5   6      133.81      133.14      6.32 o 
  -2   5   6      179.92      195.24      7.77 o 
  -1   5   6       15.73       20.70      5.19 o 
   0   5   6       14.08       20.40      5.19 o 
   1   5   6        7.22        5.86      4.09 o 
   2   5   6        0.67        2.32      3.91 o 
   3   5   6       12.08       10.69      5.86 o 
  -7   6   6       57.38       52.58      9.46 o 
  -6   6   6       13.35       11.66      5.50 o 
  -5   6   6        5.94        5.43      4.27 o 
  -4   6   6       48.58       57.82      5.17 o 
  -3   6   6        0.38        0.91      2.53 o 
  -2   6   6        1.81       -0.92      4.76 o 
  -1   6   6       21.41       26.32      6.53 o 
   0   6   6        7.51        9.89      5.01 o 
   1   6   6       12.50       13.62      5.86 o 
   2   6   6        3.74        3.79      5.43 o 
  -6   7   6        0.02        1.40      4.70 o 
  -5   7   6       22.99       20.40      5.92 o 
  -4   7   6        0.03        2.87      4.15 o 
  -3   7   6        4.70        2.14      4.46 o 
  -2   7   6        1.15       12.03      7.14 o 
  -1   7   6        1.11       -1.47      4.52 o 
   0   7   6        3.09        2.99      5.50 o 
  -4   8   6        3.48        4.40      4.89 o 
  -3   8   6        0.12       23.02     19.11 o 
   2  -7   7        0.82       -1.16      4.15 o 
   3  -7   7        1.06        3.15      2.78 o 
   4  -7   7        0.07       -1.58      2.84 o 
   5  -7   7        0.01       -0.43      4.21 o 
   6  -7   7       18.43       16.12      6.53 o 
  -3  -6   7        0.06        6.35      3.54 o 
  -2  -6   7        6.50        5.50      4.27 o 
  -1  -6   7        1.57        3.24      3.60 o 
   0  -6   7      281.38      235.58     11.48 o 
   1  -6   7       13.35       12.76      4.15 o 
   2  -6   7       10.77       10.99      3.72 o 
   3  -6   7       15.01       10.35      3.85 o 
   4  -6   7        0.16       -0.23      3.27 o 
   5  -6   7       65.28       70.93      5.86 o 
   6  -6   7        1.65        2.23      3.32 o 
  -4  -5   7        5.20        7.46      3.37 o 
  -3  -5   7       20.17       16.26      3.52 o 
  -2  -5   7        5.32        8.48      2.58 o 
  -1  -5   7       14.47       11.72      3.60 o 
   0  -5   7        0.01        0.98      2.20 o 
   1  -5   7        6.36        9.53      3.42 o 
   2  -5   7        5.61        6.20      2.07 o 
   3  -5   7       10.36       17.93      3.23 o 
   4  -5   7        4.38        4.34      2.99 o 
   5  -5   7       36.39       36.68      4.48 o 
   6  -5   7       20.00       21.24      4.22 o 
   7  -5   7        1.28       -0.74      3.50 o 
  -5  -4   7       23.75       26.96      4.94 o 
  -4  -4   7        2.80        4.24      2.96 o 
  -3  -4   7       16.68       17.65      3.28 o 
  -2  -4   7        3.48        3.83      2.18 o 
  -1  -4   7       96.18       97.93     13.50 o 
   0  -4   7       37.98       36.59      3.16 o 
   1  -4   7       69.74       67.59      3.80 o 
   2  -4   7       28.40       25.62      2.70 o 
   3  -4   7       31.33       32.30      5.14 o 
   4  -4   7      133.36      127.30      7.48 o 
   5  -4   7        7.20       11.77      3.08 o 
   6  -4   7      130.40      123.07      8.15 o 
   7  -4   7        2.10        5.65      3.68 o 
  -6  -3   7        7.01        5.18      4.01 o 
  -5  -3   7        3.08        2.84      2.98 o 
  -4  -3   7       15.14       21.88      3.60 o 
  -3  -3   7       99.93      104.20      5.61 o 
  -2  -3   7       20.45       22.33      2.84 o 
  -1  -3   7        0.48       -0.58      1.13 o 
   0  -3   7       24.78       27.73      2.31 o 
   1  -3   7      122.43      119.03      4.08 o 
   2  -3   7      277.23      285.60      5.91 o 
   3  -3   7      359.98      374.21      7.09 o 
   4  -3   7       51.07       49.72      4.21 o 
   5  -3   7       32.27       30.41      4.18 o 
   6  -3   7       19.54       19.97      4.21 o 
   7  -3   7        0.34        2.73      3.40 o 
  -6  -2   7        6.14        3.83      3.49 o 
  -5  -2   7        0.71        1.02      2.52 o 
  -4  -2   7        0.80        1.98      2.21 o 
  -3  -2   7        3.25        6.59      3.63 o 
  -2  -2   7       75.62       70.74      7.36 o 
  -1  -2   7       55.79       53.47      2.73 o 
   0  -2   7      111.47      109.27      5.43 o 
   1  -2   7        2.70        3.06      1.01 o 
   2  -2   7       72.68       72.24      2.74 o 
   3  -2   7       46.10       43.07      3.82 o 
   4  -2   7        4.94        3.83      3.33 o 
   5  -2   7      672.73      656.60     15.96 o 
   6  -2   7       98.72      102.39      7.29 o 
   7  -2   7        1.32        0.62      3.40 o 
  -7  -1   7        0.19        0.49      5.19 o 
  -6  -1   7       15.33       22.28      4.98 o 
  -5  -1   7        3.35        2.18      2.20 o 
  -4  -1   7      205.69      193.30      6.80 o 
  -3  -1   7      192.04      192.79      6.10 o 
  -2  -1   7       39.83       44.07      2.66 o 
  -1  -1   7        1.09        2.84      0.90 o 
   0  -1   7      249.55      244.38      8.55 o 
   1  -1   7      313.48      321.22      6.04 o 
   2  -1   7       33.91       37.75      2.11 o 
   3  -1   7        0.49        0.85      1.14 o 
   4  -1   7       82.26       82.21      5.16 o 
   5  -1   7      382.87      387.33     13.31 o 
   6  -1   7       21.63       26.83      4.88 o 
   7  -1   7       15.93       17.04      6.35 o 
  -7   0   7        0.67        0.92      4.34 o 
  -6   0   7        0.27       -3.85      2.87 o 
  -5   0   7        0.22        0.44      1.96 o 
  -4   0   7      142.59      151.81      5.57 o 
  -3   0   7      482.76      486.41     10.36 o 
  -2   0   7      166.53      193.88      5.65 o 
  -1   0   7      880.23      898.25     14.65 o 
   0   0   7        4.64        3.84      0.97 o 
   1   0   7      665.59      639.88      9.59 o 
   2   0   7       96.65       91.82      3.24 o 
   3   0   7      131.72      113.38      3.86 o 
   4   0   7      352.70      370.30     10.94 o 
   5   0   7      247.35      249.07      9.80 o 
   6   0   7        0.23       -4.21      4.03 o 
  -8   1   7        2.25        4.70      5.68 o 
  -7   1   7       29.38       36.33      6.90 o 
  -6   1   7      173.21      178.55     10.93 o 
  -5   1   7        1.44        2.16      2.24 o 
  -4   1   7       99.88      106.44      4.62 o 
  -3   1   7       16.28       19.88      2.31 o 
  -2   1   7      759.34      839.92     14.77 o 
  -1   1   7       26.89       21.96      1.96 o 
   0   1   7      203.91      214.35      4.44 o 
   1   1   7      570.94      595.90      9.64 o 
   2   1   7       68.67       74.53      3.15 o 
   3   1   7       19.93       16.07      3.07 o 
   4   1   7      256.60      264.18      9.49 o 
   5   1   7       65.09       52.15      8.30 o 
   6   1   7        8.35       10.08      5.74 o 
  -8   2   7        6.85        6.66      5.50 o 
  -7   2   7       17.60       12.03      4.70 o 
  -6   2   7        4.55        4.52      3.72 o 
  -5   2   7      159.62      166.17      6.55 o 
  -4   2   7        0.23        2.89      1.78 o 
  -3   2   7        1.61        7.49      1.89 o 
  -2   2   7      532.39      562.24     11.55 o 
  -1   2   7       68.15       86.29      4.85 o 
   0   2   7      856.80      915.27     13.33 o 
   1   2   7       55.74       57.79      2.95 o 
   2   2   7        0.22        2.11      2.53 o 
   3   2   7        5.90        2.50      3.36 o 
   4   2   7        0.00        5.74      4.03 o 
   5   2   7       34.02       44.09      8.12 o 
  -8   3   7        5.66        7.88      5.25 o 
  -7   3   7        0.48        1.53      4.21 o 
  -6   3   7        7.97       14.35      4.89 o 
  -5   3   7      269.08      264.74      8.21 o 
  -4   3   7        0.09        1.80      1.76 o 
  -3   3   7      216.67      219.97     10.69 o 
  -2   3   7       13.95        7.24      4.34 o 
  -1   3   7     1272.21     1197.15     30.90 o 
   0   3   7       36.81       42.79      3.75 o 
   1   3   7        2.28       -0.32      1.58 o 
   2   3   7        8.63        5.86      3.30 o 
   3   3   7       17.18       19.91      5.56 o 
   4   3   7       13.86       10.93      5.37 o 
   5   3   7       11.22        4.21      5.43 o 
  -8   4   7        7.91        9.46      6.17 o 
  -7   4   7        1.92        9.95      4.95 o 
  -6   4   7      340.18      361.31     16.91 o 
  -5   4   7      303.85      287.55      9.07 o 
  -4   4   7        2.96        2.43      1.98 o 
  -3   4   7        3.70        5.18      2.01 o 
  -2   4   7      141.85      129.56      5.83 o 
  -1   4   7      130.06      111.71      5.70 o 
   0   4   7       16.49       23.77      5.16 o 
   1   4   7       42.25       44.76      6.66 o 
   2   4   7       15.34       17.77      5.13 o 
   3   4   7        2.71       10.99      5.37 o 
   4   4   7       29.09       32.61      7.51 o 
  -8   5   7       21.71       27.48      7.88 o 
  -7   5   7       18.04       31.45      7.51 o 
  -6   5   7      138.14      145.45     12.03 o 
  -5   5   7       32.19       46.51      4.55 o 
  -4   5   7       14.90       23.18      3.57 o 
  -3   5   7       59.96       64.43      5.05 o 
  -2   5   7      240.66      240.90      8.89 o 
  -1   5   7        0.06        1.53      4.82 o 
   0   5   7        4.12        4.09      3.54 o 
   1   5   7       10.03        5.19      3.97 o 
   2   5   7       43.52       48.48      8.30 o 
   3   5   7        3.60        1.22      4.95 o 
  -7   6   7        7.82        7.69      5.43 o 
  -6   6   7      104.18      100.39     11.24 o 
  -5   6   7       11.07        6.53      4.46 o 
  -4   6   7       36.18       38.90      4.62 o 
  -3   6   7       19.25       23.96      3.97 o 
  -2   6   7       15.91       21.62      6.47 o 
  -1   6   7        7.84        2.99      4.70 o 
   0   6   7        2.56        6.23      4.70 o 
   1   6   7       11.37       11.85      5.98 o 
   2   6   7       15.32       11.79      5.86 o 
  -6   7   7       14.60       15.33      6.47 o 
  -5   7   7        7.53        6.90      5.31 o 
  -4   7   7        8.32       -0.67      3.66 o 
  -2   7   7        1.86        2.56      5.68 o 
  -1   7   7        0.00       -3.24      4.58 o 
   0   7   7        0.34        6.41      5.50 o 
   2  -8   8       28.30       26.50      5.25 o 
  -1  -7   8        0.56        4.52      3.79 o 
   2  -7   8        0.10        4.76      3.36 o 
   3  -7   8        1.46        6.17      4.70 o 
   4  -7   8       21.81       27.11      6.96 o 
   5  -7   8        0.00        0.55      4.95 o 
  -3  -6   8        0.98       10.50      4.09 o 
  -2  -6   8        7.15       12.03      4.58 o 
  -1  -6   8        4.70       10.93      3.85 o 
   0  -6   8       42.53       36.88      5.80 o 
   1  -6   8        1.57        1.04      2.87 o 
   2  -6   8       11.44        9.67      3.33 o 
   3  -6   8        0.01       -2.22      2.10 o 
   4  -6   8       38.03       39.11      6.11 o 
   5  -6   8       20.03       19.64      3.95 o 
   6  -6   8       18.85       21.54      4.79 o 
  -4  -5   8        3.05        6.90      4.09 o 
  -3  -5   8       13.83       12.21      4.64 o 
  -2  -5   8       18.79       20.15      3.62 o 
  -1  -5   8        4.33        3.98      2.17 o 
   0  -5   8        3.32       -1.31      1.55 o 
   1  -5   8       24.55       21.48      4.15 o 
   2  -5   8       26.75       27.17      4.18 o 
   3  -5   8      149.36      153.48      6.76 o 
   4  -5   8        5.83        8.21      2.76 o 
   5  -5   8      101.81      132.40      8.70 o 
   6  -5   8        0.03        1.37      2.81 o 
   7  -5   8       16.25       14.18      4.51 o 
  -5  -4   8       23.87       28.49      8.79 o 
  -4  -4   8        2.20        2.25      2.80 o 
  -3  -4   8        2.23        1.24      2.50 o 
  -2  -4   8        0.46        0.72      1.98 o 
  -1  -4   8       45.50       46.56      3.75 o 
   0  -4   8       28.43       32.53      3.11 o 
   1  -4   8       37.54       40.00      3.17 o 
   2  -4   8        7.44        5.86      1.88 o 
   3  -4   8      148.78      134.83      9.65 o 
   4  -4   8       28.11       27.79      3.64 o 
   5  -4   8       22.34       27.43      4.07 o 
   6  -4   8       15.20       14.79      3.82 o 
   7  -4   8       11.31       16.52      4.78 o 
  -6  -3   8        4.65       11.17      4.33 o 
  -5  -3   8        5.87        8.27      3.67 o 
  -4  -3   8       12.85       10.53      3.15 o 
  -3  -3   8       33.13       33.51      3.79 o 
  -2  -3   8        4.59        8.18      2.16 o 
  -1  -3   8       16.42       19.49      4.46 o 
   0  -3   8       38.10       36.61      2.51 o 
   1  -3   8       21.05       21.68      2.12 o 
   2  -3   8      529.82      595.21      9.88 o 
   3  -3   8       36.64       33.57      3.21 o 
   4  -3   8       62.39       63.27      4.68 o 
   5  -3   8       13.92       20.00      3.56 o 
   6  -3   8       79.65       73.01      7.36 o 
   7  -3   8       41.12       40.32      5.87 o 
  -6  -2   8       15.82       18.47      4.42 o 
  -5  -2   8        3.09        1.43      2.66 o 
  -4  -2   8      111.78      116.16      5.92 o 
  -3  -2   8        1.59        4.56      3.69 o 
  -2  -2   8      903.26      926.80     16.94 o 
  -1  -2   8       15.21       16.28      1.69 o 
   0  -2   8        1.96        1.57      0.76 o 
   1  -2   8      368.62      367.37      7.37 o 
   2  -2   8       41.16       48.34      2.42 o 
   3  -2   8       26.34       24.83      2.05 o 
   4  -2   8      126.90      115.69      5.86 o 
   5  -2   8      142.75      145.50     10.01 o 
   6  -2   8       67.87       68.50      6.42 o 
   7  -2   8        0.71        2.94      4.55 o 
  -7  -1   8        3.79        6.72      5.01 o 
  -6  -1   8        9.07       15.42      3.54 o 
  -5  -1   8        0.00        1.47      2.96 o 
  -4  -1   8       42.96       43.77      4.34 o 
  -3  -1   8       98.59       99.58      6.56 o 
  -2  -1   8       20.11       19.76      2.04 o 
  -1  -1   8       37.05       37.73      1.79 o 
   0  -1   8       36.85       29.62      3.48 o 
   1  -1   8     1790.09     2013.66     25.36 o 
   2  -1   8     1082.37     1164.00     16.12 o 
   3  -1   8       72.36       67.87      4.35 o 
   4  -1   8      149.60      150.88      6.71 o 
   5  -1   8       37.44       43.74      6.47 o 
   6  -1   8        6.04        5.07      3.84 o 
   7  -1   8        0.13       -1.34      5.07 o 
  -7   0   8        0.59       -1.22      4.15 o 
  -6   0   8       19.40       13.32      3.27 o 
  -5   0   8        5.24        8.29      2.57 o 
  -4   0   8        1.65        1.26      1.77 o 
  -3   0   8      367.75      376.38     10.20 o 
  -2   0   8      166.26      155.38      4.59 o 
  -1   0   8      188.25      204.32      4.80 o 
   0   0   8      157.82      142.77      3.85 o 
   1   0   8      975.59     1046.94     14.49 o 
   2   0   8      519.66      557.44      9.42 o 
   3   0   8       76.31       79.23      3.55 o 
   4   0   8        1.54        4.93      2.65 o 
   5   0   8       21.59       19.42      4.34 o 
   6   0   8        7.12       12.82      5.62 o 
  -8   1   8        0.03        0.67      5.07 o 
  -7   1   8       25.70       33.77      6.84 o 
  -6   1   8        0.49       -1.65      3.18 o 
  -5   1   8       71.75       79.90      9.34 o 
  -4   1   8        4.25        3.82      1.95 o 
  -3   1   8      119.91      136.93      5.01 o 
  -2   1   8     1685.16     1783.87     28.16 o 
  -1   1   8     1309.01     1413.74     22.71 o 
   0   1   8      207.47      176.47      4.08 o 
   1   1   8      133.29      153.24      4.19 o 
   2   1   8       10.21       10.07      3.56 o 
   3   1   8      100.28      103.56      4.25 o 
   4   1   8        0.50        8.08      3.26 o 
   5   1   8       96.67      110.46     10.75 o 
   6   1   8        1.26        1.71      5.37 o 
  -8   2   8        1.15        2.50      5.19 o 
  -7   2   8       34.25       26.44      5.92 o 
  -6   2   8      299.65      316.25     14.66 o 
  -5   2   8       57.62       69.99      4.79 o 
  -4   2   8       84.17       80.25      7.97 o 
  -3   2   8       46.89       41.20      3.23 o 
  -2   2   8      320.03      326.30     12.30 o 
  -1   2   8       64.72       66.46      2.47 o 
   0   2   8      826.47      909.70     13.50 o 
   1   2   8      316.02      339.29      7.18 o 
   2   2   8      190.02      175.52     10.38 o 
   3   2   8       19.59       23.51      5.07 o 
   4   2   8        3.81        7.08      4.58 o 
   5   2   8        0.07        2.69      4.82 o 
  -8   3   8        0.33        2.69      5.50 o 
  -7   3   8        2.99        4.58      4.70 o 
  -6   3   8       10.17       22.23      5.50 o 
  -5   3   8       39.85       52.41     10.41 o 
  -4   3   8       83.16       72.35      4.51 o 
  -3   3   8      150.49      139.02      5.59 o 
  -2   3   8      358.78      414.75     15.24 o 
  -1   3   8       14.30       17.44      2.69 o 
   0   3   8      260.23      257.94     18.47 o 
   1   3   8       42.35       44.18      4.14 o 
   2   3   8       31.42       40.36      6.23 o 
   3   3   8       58.64       63.87      8.24 o 
   4   3   8       24.92       23.45      6.59 o 
  -8   4   8        5.25        6.59      5.56 o 
  -7   4   8       45.53       58.01      8.79 o 
  -6   4   8      126.64      131.96     10.99 o 
  -5   4   8        0.12        1.12      3.02 o 
  -4   4   8      145.00      139.52     14.11 o 
  -3   4   8        4.36        3.84      1.99 o 
  -2   4   8        0.00        2.35      1.93 o 
  -1   4   8       45.04       38.13      4.10 o 
   0   4   8       10.31        9.66      2.59 o 
   1   4   8       40.41       41.16      6.29 o 
   2   4   8        0.72        0.85      3.72 o 
   3   4   8       17.25       14.41      5.62 o 
   4   4   8       14.31       11.66      6.11 o 
  -7   5   8       10.28        7.76      4.89 o 
  -6   5   8        0.00        0.18      3.54 o 
  -5   5   8       86.82       91.30      5.95 o 
  -4   5   8       19.36       22.22      3.51 o 
  -3   5   8        0.25        0.60      2.19 o 
  -2   5   8       39.05       42.62      4.68 o 
  -1   5   8        0.00        2.81      2.52 o 
   0   5   8        2.87        3.18      3.54 o 
   1   5   8       52.02       55.38      8.18 o 
   2   5   8       73.21       90.01     10.56 o 
   3   5   8       75.22       73.70     10.50 o 
  -7   6   8       58.91       53.31      9.59 o 
  -6   6   8        9.79        9.53      5.43 o 
  -5   6   8       33.61       33.85      4.51 o 
  -4   6   8        8.55        4.68      6.44 o 
  -3   6   8        4.03        4.13      2.66 o 
  -2   6   8        3.87        9.93      3.41 o 
  -1   6   8       25.80       18.87      6.05 o 
   0   6   8       24.34       17.28      5.74 o 
   1   6   8       30.46       45.25      8.85 o 
  -6   7   8       20.32       18.69      7.02 o 
  -5   7   8        4.88        2.69      5.13 o 
  -4   7   8       11.07       11.97      5.43 o 
  -2   7   8        0.98        1.83      5.62 o 
  -1   7   8        0.49        2.99      5.56 o 
   0   7   8        3.93       10.14      5.86 o 
   2  -8   9        2.12        7.14      4.15 o 
  -1  -7   9        2.62        3.11      4.34 o 
   0  -7   9        0.99        3.42      3.54 o 
   1  -7   9        1.54        1.59      3.18 o 
   2  -7   9        4.45       10.38      4.09 o 
   3  -7   9        1.61        0.98      4.82 o 
   4  -7   9        0.87        3.36      5.07 o 
   5  -7   9       13.02       20.09      6.90 o 
  -2  -6   9        1.99        3.79      4.15 o 
  -1  -6   9       11.81       12.58      4.52 o 
   0  -6   9        0.09        2.38      3.30 o 
   1  -6   9       11.68       13.56      4.34 o 
   2  -6   9        0.61       -1.04      3.18 o 
   3  -6   9        7.53       11.05      4.89 o 
   4  -6   9       12.91       16.67      5.25 o 
   5  -6   9        0.19       -1.59      4.58 o 
   6  -6   9       89.00       74.31     10.38 o 
  -4  -5   9        0.42       -3.42      3.30 o 
  -3  -5   9       22.62       24.61      5.98 o 
  -2  -5   9        3.04        0.24      3.30 o 
  -1  -5   9        5.24        2.99      3.72 o 
   0  -5   9        5.35       11.17      4.15 o 
   1  -5   9       16.23       14.84      4.40 o 
   2  -5   9       10.36        5.17      2.24 o 
   3  -5   9       23.12       23.35      4.43 o 
   4  -5   9       28.23       29.12      3.94 o 
   5  -5   9       23.00       20.78      4.27 o 
   6  -5   9       25.61       21.26      4.46 o 
   7  -5   9        0.43        1.34      3.85 o 
  -5  -4   9        2.78        3.54      5.07 o 
  -4  -4   9        3.36        2.63      4.15 o 
  -3  -4   9        3.85        8.85      4.27 o 
  -2  -4   9       26.11       18.09      3.11 o 
  -1  -4   9        0.02       -0.17      1.65 o 
   0  -4   9        1.78        2.25      1.59 o 
   1  -4   9        0.00       -1.27      1.36 o 
   2  -4   9       66.69       71.39      3.91 o 
   3  -4   9       44.98       42.60      3.77 o 
   4  -4   9        0.01       -0.20      2.14 o 
   5  -4   9      236.04      242.71      9.30 o 
   6  -4   9      140.68      130.60      7.80 o 
   7  -4   9        4.11        4.63      3.89 o 
  -5  -3   9        5.55        7.23      3.69 o 
  -4  -3   9       28.25       29.95      4.25 o 
  -3  -3   9       31.28       38.73      4.03 o 
  -2  -3   9       44.55       45.41      3.62 o 
  -1  -3   9       24.28       25.78      2.75 o 
   0  -3   9       35.70       32.69      2.35 o 
   1  -3   9       89.58       82.12      6.14 o 
   2  -3   9      109.43      110.75      3.67 o 
   3  -3   9        1.39        1.72      1.78 o 
   4  -3   9        4.80        8.46      2.52 o 
   5  -3   9      251.75      243.04      9.17 o 
   6  -3   9       43.95       40.42      5.22 o 
   7  -3   9       10.34       10.25      4.24 o 
  -6  -2   9        4.43        4.31      3.62 o 
  -5  -2   9        0.11       -1.25      2.54 o 
  -4  -2   9        0.39        2.62      2.21 o 
  -3  -2   9      196.63      205.26      6.89 o 
  -2  -2   9        0.42        1.85      1.65 o 
  -1  -2   9      630.21      631.79     11.53 o 
   0  -2   9       53.27       47.61      1.79 o 
   1  -2   9      452.06      451.76     12.79 o 
   2  -2   9       43.61       43.71      2.41 o 
   3  -2   9       61.21       59.83      4.18 o 
   4  -2   9       59.36       59.21      4.69 o 
   5  -2   9      215.80      218.80      8.79 o 
   6  -2   9        0.01        1.14      4.12 o 
   7  -2   9        5.70       12.24      7.82 o 
  -7  -1   9        5.97        2.20      5.07 o 
  -6  -1   9       35.40       32.24      4.49 o 
  -5  -1   9       15.25       14.82      3.23 o 
  -4  -1   9       40.40       44.46      3.76 o 
  -3  -1   9        9.74        7.21      1.96 o 
  -2  -1   9      404.84      405.16     21.77 o 
  -1  -1   9      140.82      129.76      6.90 o 
   0  -1   9      459.24      505.48     15.20 o 
   1  -1   9      380.55      392.27      6.86 o 
   2  -1   9      112.81      112.48      3.58 o 
   3  -1   9        0.42        0.61      1.35 o 
   4  -1   9       98.03       94.30      5.74 o 
   5  -1   9      152.88      152.19      7.68 o 
   6  -1   9       15.48       15.57      4.51 o 
  -7   0   9       19.02       34.20      7.08 o 
  -6   0   9        0.30        0.15      2.56 o 
  -5   0   9      145.61      148.58      6.48 o 
  -4   0   9       36.30       33.00      3.38 o 
  -3   0   9       22.58       17.92      2.36 o 
  -2   0   9      449.90      484.52      9.75 o 
  -1   0   9       14.75       24.63      1.69 o 
   0   0   9     1443.28     1605.32     20.78 o 
   1   0   9       14.54       15.56      1.67 o 
   2   0   9       77.73       85.94      3.39 o 
   3   0   9        0.02        2.00      1.59 o 
   4   0   9       18.68       22.92      3.98 o 
   5   0   9       94.74      110.27      7.60 o 
   6   0   9        0.27        0.73      4.95 o 
  -7   1   9        5.80        8.37      4.89 o 
  -6   1   9        3.05        4.27      3.85 o 
  -5   1   9      266.67      247.85     17.40 o 
  -4   1   9        3.09        1.75      1.83 o 
  -3   1   9      152.12      146.70      5.21 o 
  -2   1   9       93.82       84.95      3.82 o 
  -1   1   9     1860.37     2017.01     31.36 o 
   0   1   9      329.89      353.88      6.58 o 
   1   1   9        4.48        8.13      1.52 o 
   2   1   9        1.92        4.43      1.61 o 
   3   1   9      101.24       92.93      6.25 o 
   4   1   9        1.45       -0.52      2.61 o 
   5   1   9       31.01       34.87      7.33 o 
   6   1   9       10.53        3.79      5.31 o 
  -8   2   9        3.88        2.56      5.19 o 
  -7   2   9        0.20       -0.55      3.66 o 
  -6   2   9      163.76      171.16     10.87 o 
  -5   2   9      620.02      573.50     13.55 o 
  -4   2   9       25.83       23.09      3.02 o 
  -3   2   9        4.57        2.22      1.51 o 
  -2   2   9      160.32      169.98      6.23 o 
  -1   2   9      523.84      571.16     27.78 o 
   0   2   9       10.70       10.67      1.62 o 
   1   2   9      130.90      128.65      4.34 o 
   2   2   9      103.80      104.01      4.45 o 
   3   2   9       54.31       46.84      6.59 o 
   4   2   9       42.59       37.25      7.14 o 
   5   2   9        0.08       -0.92      4.70 o 
  -8   3   9       20.26       25.34      7.63 o 
  -7   3   9       26.93       26.01      6.47 o 
  -6   3   9      177.19      177.21     11.24 o 
  -5   3   9       12.36       15.00      3.09 o 
  -4   3   9        4.40        7.45      2.30 o 
  -3   3   9      154.35      150.23      6.00 o 
  -2   3   9      646.13      659.32     14.26 o 
  -1   3   9        0.29       -0.36      1.60 o 
   0   3   9       22.86       22.82      3.23 o 
   1   3   9        2.01        2.41      2.13 o 
   2   3   9       92.07      103.47      6.35 o 
   3   3   9        3.13        7.57      4.27 o 
   4   3   9        3.19        1.77      4.64 o 
  -8   4   9        0.73       -1.71      4.64 o 
  -7   4   9        2.79        1.59      4.27 o 
  -6   4   9       88.78       70.83      8.61 o 
  -5   4   9       40.85       36.86      4.27 o 
  -4   4   9      140.38      141.08      9.43 o 
  -3   4   9        2.54        5.25      2.33 o 
  -2   4   9       28.28       29.47      3.64 o 
  -1   4   9       10.28        9.61      2.80 o 
   0   4   9       99.00       97.34      6.13 o 
   1   4   9        3.84        3.44      2.65 o 
   2   4   9      215.55      227.46     13.43 o 
   3   4   9        1.41        0.92      4.76 o 
  -7   5   9        0.41        4.03      4.70 o 
  -6   5   9       41.79       49.03      8.06 o 
  -5   5   9       19.32       18.52      3.56 o 
  -4   5   9       20.10       26.44      3.90 o 
  -3   5   9       29.16       27.72      3.85 o 
  -2   5   9       25.01       25.28      5.68 o 
  -1   5   9        0.09        0.77      2.37 o 
   0   5   9        0.09        2.58      2.68 o 
   1   5   9        1.39        0.18      4.52 o 
   2   5   9        1.13        4.82      5.01 o 
  -7   6   9        0.56        0.73      5.01 o 
  -6   6   9        0.57        5.43      5.50 o 
  -5   6   9       83.41       90.33      6.60 o 
  -4   6   9        3.81        5.66      3.82 o 
  -3   6   9       28.31       20.67      4.16 o 
  -2   6   9        0.94        2.32      3.66 o 
  -1   6   9        5.39       10.20      5.01 o 
   0   6   9       33.83       43.11      8.24 o 
   1   6   9       27.41       28.52      7.33 o 
  -6   7   9       15.48       10.26      6.35 o 
  -5   7   9        0.03        1.82      3.45 o 
  -4   7   9       31.54       37.84      5.48 o 
  -3   7   9       24.95       41.77     11.97 o 
  -2   7   9       33.96       49.22     10.44 o 
  -1   7   9        4.99        4.27      5.37 o 
  -1  -7  10        2.20        7.39      4.89 o 
   0  -7  10        0.47        1.53      3.85 o 
   1  -7  10        0.15        3.54      4.03 o 
   2  -7  10        3.83        4.95      3.72 o 
   3  -7  10       20.92       22.53      7.02 o 
   4  -7  10       11.31       13.56      6.11 o 
   5  -7  10       29.19       27.42      7.69 o 
  -2  -6  10        2.28        4.40      4.76 o 
  -1  -6  10        3.25        5.37      4.03 o 
   0  -6  10        3.53        7.39      4.09 o 
   1  -6  10        4.68        5.92      4.09 o 
   2  -6  10        1.16        2.02      3.66 o 
   3  -6  10       22.31       21.80      5.98 o 
   4  -6  10        9.12       11.72      5.07 o 
   5  -6  10       20.87       20.40      6.59 o 
   6  -6  10       34.84       25.77      8.06 o 
  -4  -5  10        0.04        4.27      4.52 o 
  -3  -5  10        9.07        5.13      4.03 o 
  -2  -5  10        0.84        2.32      3.79 o 
  -1  -5  10        5.71        1.22      3.48 o 
   0  -5  10        0.25       -0.31      3.18 o 
   1  -5  10        4.63        4.21      3.54 o 
   2  -5  10      138.84      113.94      7.94 o 
   3  -5  10       66.14       80.18      8.73 o 
   4  -5  10       18.60       23.81      5.80 o 
   5  -5  10       12.56       20.76      6.41 o 
   6  -5  10       41.94       63.02      9.71 o 
  -5  -4  10        0.11        2.75      4.64 o 
  -4  -4  10       10.59        6.78      4.82 o 
  -3  -4  10       13.86       20.46      5.50 o 
  -2  -4  10       83.34       85.00      9.04 o 
  -1  -4  10       11.57       16.43      4.40 o 
   0  -4  10        0.10        3.66      3.05 o 
   1  -4  10       35.57       43.23      5.43 o 
   2  -4  10        0.19        0.06      1.83 o 
   3  -4  10        2.20        0.13      1.89 o 
   4  -4  10       12.29        6.45      2.67 o 
   5  -4  10      145.40      159.45     14.41 o 
   6  -4  10       29.35       34.13      7.51 o 
  -5  -3  10        0.05       -0.31      4.34 o 
  -4  -3  10       36.48       49.03      7.94 o 
  -3  -3  10        7.70       11.24      4.27 o 
  -2  -3  10       12.52       15.82      4.40 o 
  -1  -3  10        0.60        0.12      2.63 o 
   0  -3  10        0.36        3.60      2.38 o 
   1  -3  10      362.46      375.96      8.07 o 
   2  -3  10      327.04      340.78      7.37 o 
   3  -3  10       56.33       57.30      5.92 o 
   4  -3  10      123.08      116.82      5.96 o 
   5  -3  10       80.66       80.29      5.87 o 
   6  -3  10       24.70       33.34      4.98 o 
   7  -3  10        2.40        2.01      3.99 o 
  -6  -2  10       12.77        2.99      4.58 o 
  -5  -2  10       31.01       34.00      4.46 o 
  -4  -2  10        4.75        4.02      2.48 o 
  -3  -2  10       35.15       36.88      3.44 o 
  -2  -2  10        1.31        1.31      2.02 o 
  -1  -2  10       63.28       59.77      2.64 o 
   0  -2  10        6.86        7.08      2.63 o 
   1  -2  10      282.11      296.03      6.44 o 
   2  -2  10      745.16      810.50     12.49 o 
   3  -2  10       63.04       61.65      4.15 o 
   4  -2  10        0.43        2.92      2.78 o 
   5  -2  10        6.98       11.08      3.40 o 
   6  -2  10        0.25       -2.80      3.19 o 
  -7  -1  10        7.55       10.99      6.05 o 
  -6  -1  10        4.00        2.06      3.15 o 
  -5  -1  10       58.28       59.58      4.85 o 
  -4  -1  10       40.83       42.73      5.92 o 
  -3  -1  10       22.74       20.79      4.67 o 
  -2  -1  10      394.59      386.11     16.61 o 
  -1  -1  10     1100.68     1190.13     30.04 o 
   0  -1  10       45.05       40.91      4.64 o 
   1  -1  10       21.08       21.15      1.96 o 
   2  -1  10        6.43        3.94      1.44 o 
   3  -1  10       68.85       76.91      3.60 o 
   4  -1  10       28.16       37.63      4.30 o 
   5  -1  10       76.22       85.97      6.46 o 
   6  -1  10       21.10       26.25      5.05 o 
  -7   0  10       12.42       17.34      5.80 o 
  -6   0  10      140.19      148.44      7.06 o 
  -5   0  10      207.76      201.24      7.47 o 
  -4   0  10       21.52       25.06      4.15 o 
  -3   0  10        7.31        6.14      1.79 o 
  -2   0  10       77.06       73.12      5.43 o 
  -1   0  10      343.51      390.34      7.88 o 
   0   0  10      432.59      508.09     10.43 o 
   1   0  10      431.98      466.32      8.13 o 
   2   0  10      176.99      157.19      4.67 o 
   3   0  10       38.10       35.05      2.96 o 
   4   0  10       10.86        7.72      3.25 o 
   5   0  10        4.39       10.64      3.92 o 
   6   0  10        2.09        1.23     10.81 o 
  -7   1  10        2.66       -1.53      4.15 o 
  -6   1  10        1.49        0.33      2.55 o 
  -5   1  10       65.21       94.45      5.55 o 
  -4   1  10      139.96      130.25      5.57 o 
  -3   1  10       16.38       16.42      2.45 o 
  -2   1  10      180.27      226.91      6.47 o 
  -1   1  10       32.19       30.71      4.52 o 
   0   1  10      763.80      762.30     16.40 o 
   1   1  10      130.70      129.50      4.14 o 
   2   1  10      256.21      254.30      6.41 o 
   3   1  10       40.89       39.58      3.38 o 
   4   1  10      235.15      204.95      8.85 o 
   5   1  10        2.76        2.81      4.70 o 
  -8   2  10        5.70        7.08      5.62 o 
  -7   2  10        7.22       10.38      5.01 o 
  -6   2  10      200.86      217.44     10.59 o 
  -5   2  10       24.59       27.48      3.86 o 
  -4   2  10      121.50       92.04      4.97 o 
  -3   2  10       61.34       58.48      4.85 o 
  -2   2  10        1.53       -0.80      1.31 o 
  -1   2  10      154.13      143.39      3.99 o 
   0   2  10      278.12      249.76      5.86 o 
   1   2  10       20.89       18.12      2.32 o 
   2   2  10       24.46       36.50      5.62 o 
   3   2  10       43.33       42.32      6.53 o 
   4   2  10       70.71       53.06      8.12 o 
   5   2  10        0.76        2.93      5.86 o 
  -8   3  10        0.76        5.43      5.80 o 
  -7   3  10       21.31       15.88      5.43 o 
  -6   3  10        0.10       -1.77      3.11 o 
  -5   3  10      212.95      209.32      7.89 o 
  -4   3  10       65.68       60.86      4.57 o 
  -3   3  10       64.73       61.26     10.93 o 
  -2   3  10      250.24      225.94     25.01 o 
  -1   3  10       54.59       53.83      8.12 o 
   0   3  10        3.85        4.72      2.14 o 
   1   3  10      202.55      194.05      7.62 o 
   2   3  10      123.47      130.62      6.78 o 
   3   3  10      325.37      304.28     15.51 o 
   4   3  10       13.61       10.81      5.92 o 
  -7   4  10       58.74       59.05      8.92 o 
  -6   4  10       50.52       62.10      8.30 o 
  -5   4  10       18.88       16.55      3.29 o 
  -4   4  10       26.15       25.95      3.71 o 
  -3   4  10       13.72       17.94      3.19 o 
  -2   4  10       11.83       10.61      2.82 o 
  -1   4  10      106.89      110.28      6.25 o 
   0   4  10       19.48       17.27      3.43 o 
   1   4  10       29.75       26.50      4.10 o 
   2   4  10      231.43      244.80     14.53 o 
   3   4  10       68.86       71.69     10.08 o 
  -7   5  10        0.00       -1.04      4.58 o 
  -6   5  10       19.26        9.04      4.89 o 
  -5   5  10        2.66        0.57      2.48 o 
  -4   5  10       17.74       17.87      3.37 o 
  -3   5  10       45.34       48.39      5.03 o 
  -2   5  10       30.76       42.84      5.03 o 
  -1   5  10        5.62        9.01      3.28 o 
   0   5  10        7.78       11.43      4.21 o 
   1   5  10       89.77       93.98     10.26 o 
   2   5  10        1.27       -3.48      4.89 o 
  -7   6  10        0.47        0.85      5.86 o 
  -6   6  10        0.08       -3.24      4.15 o 
  -5   6  10      102.93      104.43      7.27 o 
  -4   6  10       86.98       90.37      6.88 o 
  -3   6  10        0.82        2.16      3.02 o 
  -2   6  10        1.55        3.40      3.21 o 
  -1   6  10       61.76       65.15      9.22 o 
   0   6  10      147.75      155.22     13.07 o 
   1   6  10       55.64       74.92     10.50 o 
  -5   7  10       23.44       27.59      6.41 o 
  -4   7  10        0.81        4.77      3.73 o 
  -3   7  10       15.31       26.47     10.32 o 
  -2   7  10        5.99       12.40      6.96 o 
  -1   7  10       13.74       15.14      6.35 o 
   0  -7  11        0.17       -0.06      3.97 o 
   1  -7  11        0.76        0.18      3.91 o 
   3  -7  11        0.25        1.16      5.31 o 
   4  -7  11        4.78       12.70      6.05 o 
   5  -7  11       10.91       22.29      7.88 o 
  -2  -6  11        5.20        3.48      4.64 o 
  -1  -6  11        0.13        2.69      4.03 o 
   0  -6  11        3.22        1.22      3.91 o 
   1  -6  11        0.09       -0.12      3.60 o 
   2  -6  11       19.24       18.32      5.25 o 
   3  -6  11       15.38       19.97      5.92 o 
   4  -6  11        1.04        0.79      4.21 o 
   5  -6  11       30.70       41.95      8.49 o 
   6  -6  11       58.75       67.54     11.05 o 
  -3  -5  11        3.91       10.32      5.01 o 
  -2  -5  11       17.29       18.75      5.56 o 
  -1  -5  11       12.61       19.36      5.50 o 
   0  -5  11        3.22        6.11      3.91 o 
   1  -5  11       20.26       19.60      4.70 o 
   2  -5  11       32.13       38.35      5.74 o 
   3  -5  11        1.87        0.79      3.30 o 
   4  -5  11        0.23       -0.55      3.79 o 
   5  -5  11       55.68       67.29      9.40 o 
   6  -5  11       41.75       37.74      8.85 o 
  -4  -4  11        4.86        4.95      5.07 o 
  -3  -4  11       10.86       10.01      4.95 o 
  -2  -4  11       12.18       20.82      5.74 o 
  -1  -4  11      160.56      155.83     10.38 o 
   0  -4  11       25.65       31.81      5.56 o 
   1  -4  11      108.81       96.60      7.21 o 
   2  -4  11        9.23        7.78      4.64 o 
   3  -4  11        0.31       -1.71      2.75 o 
   4  -4  11        2.30       -1.59      3.66 o 
   5  -4  11       40.83       59.72      8.85 o 
   6  -4  11        2.08        2.08      6.29 o 
  -5  -3  11        7.12        5.25      4.82 o 
  -4  -3  11       10.81       11.54      5.13 o 
  -3  -3  11       14.76       10.63      4.58 o 
  -2  -3  11       63.50       69.12      7.57 o 
  -1  -3  11       79.61       86.47      7.57 o 
   0  -3  11      242.56      223.19     10.26 o 
   1  -3  11       23.75       18.87      3.66 o 
   2  -3  11       52.06       50.55      6.08 o 
   3  -3  11        2.77        5.13      3.66 o 
   4  -3  11        3.92        6.91      2.73 o 
   5  -3  11      102.53       88.39      9.86 o 
   6  -3  11        1.99       -2.08      3.08 o 
  -6  -2  11        0.01       -1.59      4.15 o 
  -5  -2  11       29.13       35.66      6.53 o 
  -4  -2  11       75.74       74.56      8.00 o 
  -3  -2  11        0.80       -0.06      2.63 o 
  -2  -2  11      101.87       76.94      6.84 o 
  -1  -2  11        0.27        0.24      2.14 o 
   0  -2  11      702.74      704.61     20.52 o 
   1  -2  11       95.73       95.56      6.41 o 
   2  -2  11       85.83       84.72      3.80 o 
   3  -2  11       57.28       71.64     10.23 o 
   4  -2  11       16.42       18.56      3.35 o 
   5  -2  11       84.96       79.51     14.47 o 
   6  -2  11        3.85        3.37      4.34 o 
  -6  -1  11        2.72        0.98      4.09 o 
  -5  -1  11       92.81       94.04      5.89 o 
  -4  -1  11       14.30       13.53      3.21 o 
  -3  -1  11       39.13       47.34      7.66 o 
  -2  -1  11      123.61      123.85      4.12 o 
  -1  -1  11      825.75      921.88     25.28 o 
   0  -1  11      249.91      285.04     11.36 o 
   1  -1  11        3.58        4.50      1.52 o 
   2  -1  11       43.35       51.79      4.52 o 
   3  -1  11       85.41       77.03      4.84 o 
   4  -1  11       22.40       24.34      3.77 o 
   5  -1  11       26.85       27.34      9.68 o 
   6  -1  11       26.38       28.33      5.20 o 
  -7   0  11        1.13        4.34      4.64 o 
  -6   0  11        6.86       11.92      3.82 o 
  -5   0  11      344.52      340.87     10.04 o 
  -4   0  11      133.80      135.28      5.69 o 
  -3   0  11       30.98       31.39      2.90 o 
  -2   0  11       60.72       63.23      3.17 o 
  -1   0  11      666.59      713.64     12.86 o 
   0   0  11        2.71        4.09      1.18 o 
   1   0  11       74.56       72.71      3.03 o 
   2   0  11      161.15      165.99      5.39 o 
   3   0  11      270.36      269.87      7.28 o 
   4   0  11        8.34       12.18      4.98 o 
   5   0  11        0.48        3.25      3.30 o 
   6   0  11        0.39       -3.87      3.55 o 
  -7   1  11       24.46       26.20      6.29 o 
  -6   1  11       75.02       73.91      5.65 o 
  -5   1  11        2.40        4.93      2.78 o 
  -4   1  11        8.42        9.63      3.33 o 
  -3   1  11      129.77      125.29      5.09 o 
  -2   1  11      718.57      780.78     14.92 o 
  -1   1  11       17.99       20.25      2.45 o 
   0   1  11       65.08       67.86      2.99 o 
   1   1  11       33.36       32.98      2.59 o 
   2   1  11       45.40       48.82      3.30 o 
   3   1  11       98.88      111.18      4.94 o 
   4   1  11        9.31        9.79      3.73 o 
   5   1  11        0.01       -0.24      5.50 o 
  -7   2  11       13.71       17.34      5.56 o 
  -6   2  11        5.65        0.14      2.55 o 
  -5   2  11       60.09       55.02      4.77 o 
  -4   2  11      250.31      238.00     15.02 o 
  -3   2  11        6.65        3.80      2.02 o 
  -2   2  11        6.42        8.92      2.04 o 
  -1   2  11        4.10        3.71      1.40 o 
   0   2  11      324.40      312.87      6.91 o 
   1   2  11      104.17      103.90      4.66 o 
   2   2  11      805.90      730.16     26.79 o 
   3   2  11       17.75       22.44      4.14 o 
   4   2  11        6.47        6.59      5.25 o 
   5   2  11        0.97       -0.37      5.43 o 
  -7   3  11        2.26        4.46      4.46 o 
  -6   3  11       97.16      113.34      6.74 o 
  -5   3  11       35.52       35.21      4.10 o 
  -4   3  11       20.79       32.83      8.15 o 
  -3   3  11       78.94       82.27      6.78 o 
  -2   3  11       97.06       99.30      6.08 o 
  -1   3  11        3.21        1.75      2.08 o 
   0   3  11        1.00        1.55      2.17 o 
   1   3  11        7.70        8.50      2.84 o 
   2   3  11       11.40       13.59      3.47 o 
   3   3  11        3.16        2.02      4.70 o 
   4   3  11        1.77        4.95      5.68 o 
  -7   4  11       14.46       14.29      5.74 o 
  -6   4  11        9.37       20.94      5.68 o 
  -5   4  11      206.61      207.14      8.33 o 
  -4   4  11       44.09       52.51      4.88 o 
  -3   4  11       40.19       39.77      4.41 o 
  -2   4  11       47.82       42.93      6.66 o 
  -1   4  11        0.02        0.43      2.21 o 
   0   4  11      135.37      136.20      6.93 o 
   1   4  11      102.55       99.64      6.88 o 
   2   4  11        5.27        6.66      5.07 o 
   3   4  11        0.76       -0.61      5.25 o 
  -7   5  11        2.92        3.42      5.07 o 
  -6   5  11       48.24       60.33      8.79 o 
  -5   5  11        5.82        1.38      2.78 o 
  -4   5  11       49.73       49.05      5.12 o 
  -3   5  11      119.03      125.17      7.30 o 
  -2   5  11      103.93       91.35      6.73 o 
  -1   5  11       37.32       31.35      4.72 o 
   0   5  11       19.86       19.34      4.08 o 
   1   5  11       11.05        5.68      4.89 o 
   2   5  11        2.51       -6.69      4.46 o 
  -6   6  11       16.98       20.70      6.53 o 
  -5   6  11       18.21       23.93      4.51 o 
  -4   6  11       60.03       64.36      6.29 o 
  -3   6  11       15.40       14.29      5.68 o 
  -2   6  11       95.13       94.65      7.70 o 
  -1   6  11        1.15        3.73      3.11 o 
   0   6  11       30.28       42.50      8.24 o 
  -5   7  11       48.13       61.62      6.98 o 
  -4   7  11       96.40      100.75      8.19 o 
  -3   7  11       43.82       52.71     21.07 o 
  -2   7  11       17.06       22.96      7.57 o 
   0  -7  12        0.43        0.43      4.58 o 
   1  -7  12        0.02        4.40      4.89 o 
   3  -7  12       25.50       23.88      7.27 o 
   4  -7  12        9.02        5.37      5.74 o 
  -2  -6  12        3.83        4.27      5.01 o 
  -1  -6  12        6.02        7.39      5.01 o 
   0  -6  12        0.00        2.44      4.27 o 
   1  -6  12        0.36        2.87      4.09 o 
   2  -6  12        0.37        5.01      4.09 o 
   3  -6  12       22.39       24.06      6.53 o 
   4  -6  12        0.88        4.09      5.01 o 
   5  -6  12       51.70       65.77     10.20 o 
  -3  -5  12        0.36       -0.61      4.34 o 
  -2  -5  12        0.72        2.81      4.95 o 
  -1  -5  12        0.00        3.11      4.09 o 
   0  -5  12        5.08        7.27      4.52 o 
   1  -5  12       39.82       57.58      7.27 o 
   2  -5  12       22.91       25.59      5.07 o 
   3  -5  12       20.24       17.77      5.25 o 
   4  -5  12       36.63       37.92      7.57 o 
   5  -5  12       59.40       65.22      9.77 o 
   6  -5  12        8.39        5.50      6.78 o 
  -4  -4  12       11.47       16.49      6.41 o 
  -3  -4  12        2.29       -0.85      4.21 o 
  -2  -4  12        3.62        7.02      4.46 o 
  -1  -4  12        0.03       -3.48      3.11 o 
   0  -4  12       22.50       16.12      4.52 o 
   1  -4  12       18.24       12.88      3.79 o 
   2  -4  12      310.72      305.06      9.62 o 
   3  -4  12        4.81       12.03      4.76 o 
   4  -4  12        0.08       -1.40      3.36 o 
   5  -4  12        0.04        8.98      5.68 o 
   6  -4  12        2.23       -3.72      6.05 o 
  -5  -3  12       10.31        6.59      4.82 o 
  -4  -3  12       31.17       37.31      7.08 o 
  -3  -3  12        2.38       -0.06      3.24 o 
  -2  -3  12        7.46        2.26      3.42 o 
  -1  -3  12      209.47      190.03     10.26 o 
   0  -3  12        5.47        4.64      3.05 o 
   1  -3  12      103.73      104.48      6.90 o 
   2  -3  12        0.29        1.69      2.16 o 
   3  -3  12       10.37        9.28      4.58 o 
   4  -3  12       16.72        9.10      4.82 o 
   5  -3  12        2.13        9.77      5.50 o 
   6  -3  12       33.44       42.07      9.22 o 
  -6  -2  12       23.20       20.15      6.66 o 
  -5  -2  12      129.68      116.81     10.32 o 
  -4  -2  12        2.45        3.79      3.91 o 
  -3  -2  12        0.69        4.89      3.36 o 
  -2  -2  12        2.77        8.00      3.36 o 
  -1  -2  12      145.21      129.58      8.24 o 
   0  -2  12       45.23       47.87      5.43 o 
   1  -2  12      134.91      134.26     13.65 o 
   2  -2  12       18.85       20.04      3.08 o 
   3  -2  12        7.15       10.38      4.27 o 
   4  -2  12        3.81        3.58      3.05 o 
   5  -2  12       20.23       26.25      4.79 o 
   6  -2  12        2.50        5.57      3.95 o 
  -6  -1  12        1.01       -6.05      4.03 o 
  -5  -1  12       31.00       40.18      6.66 o 
  -4  -1  12      104.97      101.37      8.49 o 
  -3  -1  12        0.11        1.95      2.81 o 
  -2  -1  12        7.97       15.08      3.97 o 
  -1  -1  12      129.76      117.73      7.76 o 
   0  -1  12      296.54      315.94     12.70 o 
   1  -1  12      120.76      116.72      5.44 o 
   2  -1  12      338.27      345.43      7.27 o 
   3  -1  12        4.43        3.89      2.36 o 
   4  -1  12      468.43      402.71     11.79 o 
   5  -1  12       23.54       16.12      3.78 o 
   6  -1  12        2.89       12.45      4.52 o 
  -6   0  12       90.81       92.51      9.10 o 
  -5   0  12       70.01       73.70      5.20 o 
  -4   0  12       22.34       20.48      3.07 o 
  -3   0  12       34.97       32.19      5.28 o 
  -2   0  12        8.66        4.93      3.97 o 
  -1   0  12      139.19      122.80      3.93 o 
   0   0  12      378.91      350.08      6.98 o 
   1   0  12        9.04        8.08      1.66 o 
   2   0  12      130.38      123.85      5.35 o 
   3   0  12       50.92       41.75      5.62 o 
   4   0  12      200.19      180.72     21.65 o 
   5   0  12        0.75       -4.17      8.67 o 
  -7   1  12       11.69        5.13      4.82 o 
  -6   1  12        1.24        0.12      2.76 o 
  -5   1  12      211.31      216.56     16.09 o 
  -4   1  12       16.51       15.27      2.92 o 
  -3   1  12      133.93      144.32      5.53 o 
  -2   1  12      426.87      415.98      9.62 o 
  -1   1  12      244.91      224.95      5.42 o 
   0   1  12       88.27       87.67      3.47 o 
   1   1  12      242.82      241.74      6.16 o 
   2   1  12      112.91      100.81      4.48 o 
   3   1  12      618.11      578.69     11.74 o 
   4   1  12       18.82       20.24      4.42 o 
   5   1  12        0.52       -1.47      3.95 o 
  -7   2  12       20.68       26.75      6.35 o 
  -6   2  12       67.55       63.11      5.50 o 
  -5   2  12        2.65        1.37      2.32 o 
  -4   2  12      101.74       97.58      6.11 o 
  -3   2  12       32.00       22.29      3.12 o 
  -2   2  12        0.78        0.49      1.65 o 
  -1   2  12      106.39      100.06      3.80 o 
   0   2  12        0.56       -0.55      1.48 o 
   1   2  12       16.28       16.19      2.47 o 
   2   2  12      355.99      345.14      8.58 o 
   3   2  12      218.15      204.98     10.96 o 
   4   2  12        0.00       -0.85      4.70 o 
  -7   3  12        0.42       -1.59      4.27 o 
  -6   3  12        2.56        5.19      3.08 o 
  -5   3  12        2.28        1.46      2.47 o 
  -4   3  12        5.16        7.94      2.89 o 
  -3   3  12       91.43      105.42     10.81 o 
  -2   3  12       51.99       54.67      4.67 o 
  -1   3  12       52.53       54.49      4.60 o 
   0   3  12        4.74        3.24      2.41 o 
   1   3  12      317.10      338.46     10.81 o 
   2   3  12        0.01       -2.56      2.46 o 
   3   3  12       35.52       53.80      8.30 o 
   4   3  12        1.18        1.04      5.13 o 
  -7   4  12        0.04        1.04      4.95 o 
  -6   4  12        2.10       11.60      4.76 o 
  -5   4  12      185.81      181.08     10.69 o 
  -4   4  12      268.76      266.10      9.37 o 
  -3   4  12       47.69       58.78      7.97 o 
  -2   4  12       16.73       22.86      3.82 o 
  -1   4  12      164.74      171.52      7.57 o 
   0   4  12      574.73      588.84     21.43 o 
   1   4  12       89.63       99.65      8.00 o 
   2   4  12       14.22       12.03      5.80 o 
   3   4  12        0.03       -4.70      4.76 o 
  -7   5  12        5.86        6.23      5.56 o 
  -6   5  12        3.38       -0.43      4.27 o 
  -5   5  12       35.68       31.64      4.85 o 
  -4   5  12       35.69       29.08      4.51 o 
  -3   5  12       65.20       78.48      6.45 o 
  -2   5  12       11.02       13.37      3.63 o 
  -1   5  12       73.42       83.69      6.76 o 
   0   5  12       29.93       35.80      5.09 o 
   1   5  12       28.97       39.02      8.06 o 
  -6   6  12        8.13       -0.49      4.89 o 
  -5   6  12       17.90       22.07      4.68 o 
  -4   6  12        1.17        5.72      5.16 o 
  -3   6  12        7.79       12.40      5.43 o 
  -2   6  12       53.14       71.56      7.23 o 
  -1   6  12      153.64      137.45     12.33 o 
   0   6  12        0.16        3.85      5.07 o 
  -4   7  12       11.96       14.81      4.62 o 
  -3   7  12        1.41        5.37      4.21 o 
   0  -7  13        0.89       -0.06      4.89 o 
   1  -7  13        4.70       12.88      5.86 o 
   3  -7  13        1.44        0.85      5.31 o 
  -2  -6  13        1.99        1.89      5.80 o 
  -1  -6  13       23.64       22.84      6.72 o 
   0  -6  13        7.30        6.11      5.01 o 
   1  -6  13       19.97       20.21      6.05 o 
   3  -6  13        3.97        4.95      5.19 o 
   4  -6  13        1.51        7.51      5.37 o 
   5  -6  13        1.03       -3.24      5.80 o 
  -3  -5  13        8.20       12.15      5.68 o 
  -2  -5  13        7.97        5.07      5.01 o 
  -1  -5  13       18.36       22.65      6.29 o 
   0  -5  13       74.42       71.32      8.61 o 
   1  -5  13        0.03        4.15      3.66 o 
   2  -5  13        9.54       17.83      4.76 o 
   3  -5  13        3.14        0.37      3.72 o 
   4  -5  13        0.66       -3.48      3.66 o 
   5  -5  13       18.90       15.63      6.53 o 
  -4  -4  13       29.96       29.98      7.45 o 
  -3  -4  13        7.27        1.28      4.34 o 
  -2  -4  13       13.15       14.90      5.19 o 
  -1  -4  13        0.09       -1.89      2.87 o 
   0  -4  13      152.09      138.49      9.22 o 
   1  -4  13       59.79       61.37      6.78 o 
   2  -4  13        3.38        4.22      2.68 o 
   3  -4  13       57.59       50.44      8.06 o 
   4  -4  13        0.02        1.22      4.15 o 
   5  -4  13       22.00       24.43      7.45 o 
   6  -4  13        4.65       -1.83      7.14 o 
  -5  -3  13       12.22       10.99      5.62 o 
  -4  -3  13        6.29        8.12      4.76 o 
  -3  -3  13       12.34       10.81      4.52 o 
  -2  -3  13       41.70       45.61      6.59 o 
  -1  -3  13      229.59      220.13     11.42 o 
   0  -3  13       24.87       32.00      5.31 o 
   1  -3  13        0.35        1.22      2.87 o 
   2  -3  13       17.19       23.03      3.61 o 
   3  -3  13       24.30       23.45      5.80 o 
   4  -3  13       64.77       71.93      9.10 o 
   5  -3  13        9.60       15.69      6.17 o 
   6  -3  13       15.98       11.54      7.82 o 
  -6  -2  13        2.61        1.40      5.01 o 
  -5  -2  13       48.41       54.04      8.24 o 
  -4  -2  13      121.98      105.52      9.65 o 
  -3  -2  13       17.54       12.82      4.27 o 
  -2  -2  13       16.96       13.07      4.09 o 
  -1  -2  13      189.15      187.95     10.14 o 
   0  -2  13       36.01       28.88      5.01 o 
   1  -2  13        1.72       -0.18      2.07 o 
   2  -2  13       24.44       22.88      3.94 o 
   3  -2  13      334.43      325.96     15.63 o 
   4  -2  13        7.16        6.96      5.01 o 
   5  -2  13        0.37        0.73      4.52 o 
   6  -2  13        0.02       -7.14      4.76 o 
  -6  -1  13       15.13       13.68      5.62 o 
  -5  -1  13        5.36        5.25      4.46 o 
  -4  -1  13       25.76       28.76      5.74 o 
  -3  -1  13       29.44       33.46      5.68 o 
  -2  -1  13      277.12      288.28     12.88 o 
  -1  -1  13       48.98       46.04      6.17 o 
   0  -1  13       38.67       38.71      5.56 o 
   1  -1  13       17.08       16.93      4.76 o 
   2  -1  13        2.85        0.36      2.16 o 
   3  -1  13      246.80      229.11     12.70 o 
   4  -1  13        0.53       -2.37      2.26 o 
   5  -1  13        6.01        6.08      3.42 o 
  -6   0  13        7.30        6.66      5.01 o 
  -5   0  13       21.74       17.22      5.56 o 
  -4   0  13      175.98      167.68     10.38 o 
  -3   0  13        7.53        0.73      3.42 o 
  -2   0  13        8.04        7.88      3.91 o 
  -1   0  13        3.36        3.66      3.36 o 
   0   0  13      113.82      121.35      8.52 o 
   1   0  13      526.03      492.27      9.05 o 
   2   0  13      827.00      740.49     12.78 o 
   3   0  13      102.62      100.82      7.66 o 
   4   0  13       10.16        7.36      3.41 o 
   5   0  13        6.03        8.43      4.11 o 
  -6   1  13       95.03      120.36     10.14 o 
  -5   1  13       40.08       37.19      6.59 o 
  -4   1  13        2.60        5.80      2.46 o 
  -3   1  13       58.03       61.28      4.06 o 
  -2   1  13       45.13       46.98      5.22 o 
  -1   1  13        3.22        3.06      1.46 o 
   0   1  13       11.64       12.29      1.98 o 
   1   1  13       12.81       12.91      2.47 o 
   2   1  13       46.96       47.90      3.60 o 
   3   1  13        5.28       10.44      2.60 o 
   4   1  13       11.52       10.73      4.03 o 
   5   1  13        9.65       18.29      5.80 o 
  -7   2  13       14.64       21.25      6.23 o 
  -6   2  13       24.30       36.62      4.83 o 
  -5   2  13      232.22      207.93      8.03 o 
  -4   2  13       77.61       79.68      6.38 o 
  -3   2  13       15.14       14.78      2.78 o 
  -2   2  13      249.88      238.19     10.81 o 
  -1   2  13       40.75       37.09      3.91 o 
   0   2  13       83.10       79.67      3.93 o 
   1   2  13      177.08      160.08     11.19 o 
   2   2  13       10.29        6.94      2.45 o 
   3   2  13       17.02       10.33      3.05 o 
   4   2  13        1.75        4.21      5.62 o 
  -7   3  13        1.59        6.47      5.07 o 
  -6   3  13       69.27       70.35      7.24 o 
  -5   3  13        9.67        5.80      2.94 o 
  -4   3  13       17.41       18.27      3.55 o 
  -3   3  13      343.70      304.21     17.37 o 
  -2   3  13      201.66      186.98     11.05 o 
  -1   3  13      132.51      110.90     16.98 o 
   0   3  13       80.66       81.37     16.03 o 
   1   3  13       32.06       36.41      4.48 o 
   2   3  13        3.06       -2.40      5.16 o 
   3   3  13       96.43      110.77     10.99 o 
  -7   4  13        2.44        3.11      5.13 o 
  -6   4  13       20.71       21.89      4.08 o 
  -5   4  13       62.32       61.19      8.58 o 
  -4   4  13       90.80       96.76      6.25 o 
  -3   4  13      149.33      141.85      7.04 o 
  -2   4  13      243.86      213.95     11.33 o 
  -1   4  13      151.16      150.74      7.32 o 
   0   4  13      131.15      140.36      7.57 o 
   1   4  13        0.15        0.55      2.97 o 
   2   4  13        8.81        0.06      5.37 o 
  -7   5  13        4.89        5.56      6.29 o 
  -6   5  13        2.10        0.18      4.95 o 
  -5   5  13       47.16       52.10      5.70 o 
  -4   5  13      295.56      306.40     11.02 o 
  -3   5  13       81.30       86.81      6.71 o 
  -2   5  13       56.58       61.29      6.14 o 
  -1   5  13        6.65        7.80      3.39 o 
   0   5  13      106.26      110.89     10.75 o 
   1   5  13        3.11       -2.99      5.01 o 
  -6   6  13        7.23        7.45      6.05 o 
  -5   6  13        0.27        2.22      3.58 o 
  -4   6  13        0.15        2.89      7.27 o 
  -3   6  13        4.80        8.78      3.98 o 
  -2   6  13       45.73       62.97      6.74 o 
  -1   6  13       71.11       74.12      7.21 o 
   1  -7  14        3.53        0.85      5.31 o 
   3  -7  14        2.74        3.42      6.78 o 
  -1  -6  14        5.55        1.53      5.86 o 
   0  -6  14        5.82       13.98      6.11 o 
   1  -6  14        0.00        0.12      4.40 o 
   3  -6  14        2.29        7.02      5.80 o 
   4  -6  14        0.07        4.09      5.92 o 
  -3  -5  14        0.31        0.12      4.64 o 
  -2  -5  14        0.17        5.86      5.37 o 
  -1  -5  14       14.08       13.25      5.50 o 
   0  -5  14        1.19        4.89      4.21 o 
   1  -5  14       37.60       48.12      7.08 o 
   2  -5  14        4.89        0.67      3.79 o 
   3  -5  14        0.04       -0.92      3.66 o 
   4  -5  14        0.05        0.31      4.70 o 
   5  -5  14        9.37       10.56      7.02 o 
  -4  -4  14       13.73       21.49      7.02 o 
  -3  -4  14        0.00        1.22      4.34 o 
  -2  -4  14        7.24        8.24      4.76 o 
  -1  -4  14       21.32       18.01      5.19 o 
   0  -4  14        0.24       -2.93      3.11 o 
   1  -4  14       23.02       23.33      5.31 o 
   2  -4  14        1.47       -2.21      2.57 o 
   3  -4  14        3.83       10.01      4.89 o 
   4  -4  14        0.10       -5.92      3.97 o 
   5  -4  14       31.03       36.39      8.85 o 
  -5  -3  14        5.47        7.69      5.74 o 
  -4  -3  14       33.85       35.91      7.14 o 
  -3  -3  14        2.06        2.32      3.97 o 
  -2  -3  14        0.16       -3.66      2.93 o 
  -1  -3  14       58.92       59.41      7.27 o 
   0  -3  14       21.48       21.68      5.01 o 
   1  -3  14       28.65       25.16      5.31 o 
   2  -3  14      117.86      120.23     15.57 o 
   3  -3  14       44.46       55.14      8.12 o 
   4  -3  14      265.10      253.35     15.02 o 
   5  -3  14       42.53       45.55      8.67 o 
  -6  -2  14       15.17       20.46      6.96 o 
  -5  -2  14       53.32       52.45      8.37 o 
  -4  -2  14        4.86        8.55      4.52 o 
  -3  -2  14        0.25        1.34      3.42 o 
  -2  -2  14        0.35        1.71      3.36 o 
  -1  -2  14        6.70        6.41      3.79 o 
   0  -2  14       84.11       76.45      7.39 o 
   1  -2  14       43.14       46.51      4.51 o 
   2  -2  14       90.71      102.19      5.99 o 
   3  -2  14       21.51       16.67      5.31 o 
   4  -2  14      279.31      300.13     16.49 o 
   5  -2  14        0.00        2.02      5.31 o 
  -6  -1  14        1.76        2.38      5.19 o 
  -5  -1  14       77.16       78.47      9.04 o 
  -4  -1  14        0.00       -4.21      2.81 o 
  -3  -1  14       48.23       43.97      6.59 o 
  -2  -1  14      250.25      249.69     12.52 o 
  -1  -1  14      131.41      133.85      9.10 o 
   0  -1  14      138.02      125.24      8.67 o 
   1  -1  14       70.81       71.59      5.03 o 
   2  -1  14       77.91       70.40      5.13 o 
   3  -1  14      453.14      491.26     20.09 o 
   4  -1  14        9.36        6.41      5.31 o 
   5  -1  14        0.61       -2.99      4.82 o 
  -6   0  14       27.77       34.13      7.33 o 
  -5   0  14        1.98       -4.21      3.54 o 
  -4   0  14      143.80      140.08     10.01 o 
  -3   0  14       49.74       45.25      6.90 o 
  -2   0  14       76.05       95.69      8.67 o 
  -1   0  14       31.72       18.14      4.64 o 
   0   0  14       31.67       41.89      4.46 o 
   1   0  14       55.49       56.59      4.60 o 
   2   0  14      191.99      161.50      7.36 o 
   3   0  14      347.27      328.22     16.00 o 
   4   0  14        0.38        5.98      5.07 o 
   5   0  14       13.20        7.14      6.47 o 
  -6   1  14        0.22       -1.95      4.58 o 
  -5   1  14       18.75       10.32      5.07 o 
  -4   1  14        2.25        6.41      4.52 o 
  -3   1  14      132.79      138.92     10.01 o 
  -2   1  14        3.13        4.40      3.91 o 
  -1   1  14       50.11       54.85      4.31 o 
   0   1  14        1.28        2.10      2.20 o 
   1   1  14      581.82      530.95     10.70 o 
   2   1  14        0.01       -0.57      1.98 o 
   3   1  14      181.93      186.01      8.08 o 
   4   1  14        2.05        2.55      3.78 o 
  -6   2  14        3.36        8.61      5.62 o 
  -5   2  14      149.73      128.54     10.38 o 
  -4   2  14      267.00      262.49      8.98 o 
  -3   2  14      278.19      256.46      8.25 o 
  -2   2  14       44.28       33.83      3.62 o 
  -1   2  14      109.59      108.97      5.45 o 
   0   2  14     1407.22     1394.38     25.57 o 
   1   2  14       81.60       80.89      5.56 o 
   2   2  14       14.84       19.74      3.08 o 
   3   2  14        0.00       -0.64      3.22 o 
   4   2  14       13.79        8.79      5.98 o 
  -7   3  14        5.16       11.05      5.80 o 
  -6   3  14        5.71        2.30      3.17 o 
  -5   3  14       26.36       24.61      4.16 o 
  -4   3  14      206.94      200.40      8.02 o 
  -3   3  14       97.39       92.98      6.32 o 
  -2   3  14       37.24       40.86      4.31 o 
  -1   3  14      154.74      145.26      6.76 o 
   0   3  14        0.89        1.06      2.40 o 
   1   3  14       63.06       74.14      6.05 o 
   2   3  14       27.50       23.46      4.44 o 
   3   3  14        1.23       -0.06      5.19 o 
  -7   4  14        4.01       10.14      5.62 o 
  -6   4  14        4.05        4.25      3.36 o 
  -5   4  14        5.01        6.63      3.31 o 
  -4   4  14        0.31        0.54      2.63 o 
  -3   4  14       20.72       22.25      3.77 o 
  -2   4  14       57.45       66.96     10.87 o 
  -1   4  14      349.09      325.28     10.91 o 
   0   4  14        2.33        4.25      2.98 o 
   1   4  14        3.36        3.76      3.37 o 
   2   4  14        0.02       -1.61      3.62 o 
  -6   5  14       11.39       14.13      4.38 o 
  -5   5  14       84.84       85.46      9.28 o 
  -4   5  14        3.89        4.94      3.17 o 
  -3   5  14       16.91       10.63      5.07 o 
  -2   5  14       50.86       63.19      6.04 o 
  -1   5  14       73.46       93.47     12.33 o 
   0   5  14        0.88        2.22      3.48 o 
   1   5  14       10.57       18.38      5.03 o 
  -5   6  14        7.49       16.37      4.51 o 
  -4   6  14        3.24        6.79      3.68 o 
  -3   6  14        2.30       12.02      4.03 o 
  -2   6  14       10.70       14.99      4.36 o 
  -1   6  14        6.26        4.03      5.22 o 
  -1  -6  15        0.00        5.74      5.74 o 
   0  -6  15       16.72       19.30      6.59 o 
   1  -6  15       19.17       18.14      6.35 o 
   3  -6  15       10.19       11.48      5.98 o 
   4  -6  15        3.65        4.64      6.29 o 
  -3  -5  15        5.55       13.31      7.45 o 
  -2  -5  15        5.81       10.75      6.41 o 
  -1  -5  15       52.91       48.18      8.30 o 
   0  -5  15        0.95       -0.67      4.27 o 
   1  -5  15        0.06        1.40      4.21 o 
   2  -5  15        0.87        1.22      4.21 o 
   3  -5  15        5.09        3.48      4.46 o 
   4  -5  15       42.64       48.97      9.46 o 
   5  -5  15        5.62       -0.31      6.90 o 
  -4  -4  15       34.49       38.16      8.55 o 
  -3  -4  15        2.40       -0.24      3.91 o 
  -2  -4  15        6.40        1.65      4.40 o 
  -1  -4  15       16.69       18.26      5.43 o 
   0  -4  15       23.81       21.49      5.56 o 
   1  -4  15        0.95        2.44      3.97 o 
   2  -4  15        2.28        6.17      4.15 o 
   3  -4  15      129.43      138.61     12.27 o 
   4  -4  15       25.58       20.64      6.59 o 
   5  -4  15        3.34        2.44      6.53 o 
  -5  -3  15        5.68       11.11      6.11 o 
  -4  -3  15       20.89       17.59      6.11 o 
  -3  -3  15        2.49        2.75      4.21 o 
  -2  -3  15       38.09       35.97      6.41 o 
  -1  -3  15       15.62       14.84      4.76 o 
   0  -3  15        6.03        8.24      3.97 o 
   1  -3  15        5.01        2.99      4.09 o 
   2  -3  15        0.74        5.38      3.04 o 
   3  -3  15      157.09      165.54     12.15 o 
   4  -3  15       11.89        1.53      4.82 o 
   5  -3  15        7.13        3.18      5.31 o 
  -5  -2  15        1.06       -3.30      4.52 o 
  -4  -2  15       53.17       54.65      8.18 o 
  -3  -2  15        1.03       -3.79      3.11 o 
  -2  -2  15       11.01        9.53      4.40 o 
  -1  -2  15        4.36        4.70      3.97 o 
   0  -2  15        3.03        3.97      4.15 o 
   1  -2  15      282.28      309.62     10.24 o 
   2  -2  15      241.40      223.50      8.56 o 
   3  -2  15      126.01      130.13     10.99 o 
   4  -2  15        8.10       15.20      6.05 o 
   5  -2  15        5.63        8.24      6.35 o 
  -6  -1  15       30.56       30.04      7.33 o 
  -5  -1  15       24.21       17.65      5.68 o 
  -4  -1  15        0.34        0.92      4.03 o 
  -3  -1  15        3.53        5.31      4.03 o 
  -2  -1  15        0.30       -0.92      3.72 o 
  -1  -1  15        1.25        1.95      4.15 o 
   0  -1  15       44.30       53.43      6.90 o 
   1  -1  15       34.65       33.10      4.17 o 
   2  -1  15       67.47       66.12      5.24 o 
   3  -1  15        4.16        7.76      4.70 o 
   4  -1  15       18.30       13.68      6.11 o 
   5  -1  15        0.37        1.89      5.68 o 
  -6   0  15       16.07        5.37      5.56 o 
  -5   0  15      106.00       99.90      9.83 o 
  -4   0  15       53.85       59.05      8.00 o 
  -3   0  15        1.79        4.95      4.15 o 
  -2   0  15      291.70      288.77     14.04 o 
  -1   0  15       69.14       64.67      7.88 o 
   0   0  15       16.26       19.08      3.38 o 
   1   0  15      218.01      209.48      9.13 o 
   2   0  15        1.67        0.33      2.59 o 
   3   0  15       36.79       43.17      7.51 o 
   4   0  15        6.25       -1.83      5.07 o 
   5   0  15        0.53       10.14      6.72 o 
  -6   1  15       40.38       47.14      8.49 o 
  -5   1  15        2.22       -2.44      4.21 o 
  -4   1  15        0.01        2.26      4.34 o 
  -3   1  15      381.13      349.83     16.00 o 
  -2   1  15      252.33      234.18     12.76 o 
  -1   1  15      174.16      165.01      6.87 o 
   0   1  15      245.23      231.56     12.24 o 
   1   1  15       59.61       61.55      5.08 o 
   2   1  15        0.13        0.42      2.71 o 
   3   1  15      210.76      181.60     12.46 o 
   4   1  15        2.20        3.36      5.86 o 
  -6   2  15        9.27       11.48      5.68 o 
  -5   2  15       86.33       89.89      9.34 o 
  -4   2  15       50.08       59.17      8.00 o 
  -3   2  15      307.01      305.68     15.02 o 
  -2   2  15      152.37      135.99     10.01 o 
  -1   2  15      634.14      645.50     22.84 o 
   0   2  15      432.67      396.00     17.22 o 
   1   2  15        7.02        8.46      3.01 o 
   2   2  15        5.68        2.52      3.05 o 
   3   2  15        9.89        6.90      5.37 o 
  -6   3  15        0.31        1.34      4.89 o 
  -5   3  15       16.90       17.95      5.98 o 
  -4   3  15      378.85      297.68     15.02 o 
  -3   3  15      121.02      102.01      6.06 o 
  -2   3  15       43.10       44.83      4.56 o 
  -1   3  15      133.63      149.52      7.10 o 
   0   3  15      280.67      244.25      9.21 o 
   1   3  15        2.18        3.29      3.14 o 
   2   3  15       29.23       30.25      5.07 o 
   3   3  15        0.53       -7.14      4.76 o 
  -6   4  15        6.54       11.29      4.07 o 
  -5   4  15        4.02        3.75      3.23 o 
  -4   4  15        6.34        1.21      2.87 o 
  -3   4  15        2.96        2.80      3.07 o 
  -2   4  15       35.01       33.70      4.55 o 
  -1   4  15      183.21      181.95      8.20 o 
   0   4  15       35.32       30.14      4.76 o 
   1   4  15       12.81       13.07      4.43 o 
   2   4  15        4.21        1.21      4.76 o 
  -6   5  15        0.04        2.21      3.64 o 
  -5   5  15        5.07        4.46      3.29 o 
  -4   5  15        0.76       -0.39      3.09 o 
  -3   5  15       11.51       17.14      4.02 o 
  -2   5  15        6.08       11.86      3.77 o 
  -1   5  15      122.52      115.72      7.98 o 
   0   5  15        1.29       -4.43      3.72 o 
  -5   6  15       12.62       21.71      5.00 o 
  -4   6  15        0.00        1.12      3.58 o 
  -3   6  15        1.05        5.37      3.77 o 
  -2   6  15        9.24        9.68      4.10 o 
   0  -6  16        4.09        6.17      5.74 o 
   1  -6  16        2.79       -3.42      4.76 o 
   2  -6  16        2.45       10.63      6.29 o 
   3  -6  16        7.64       11.05      7.08 o 
  -2  -5  16        0.08       -4.34      4.95 o 
  -1  -5  16       15.40       15.39      5.98 o 
   0  -5  16        1.16       -2.75      4.34 o 
   1  -5  16        2.30        3.79      4.58 o 
   2  -5  16       18.33       23.51      6.66 o 
   3  -5  16       21.23       22.90      6.84 o 
   4  -5  16       54.55       50.38      9.71 o 
  -3  -4  16        7.38        3.11      5.62 o 
  -2  -4  16        2.45        0.31      4.70 o 
  -1  -4  16        5.53       10.14      5.07 o 
   0  -4  16        6.64       12.46      5.13 o 
   1  -4  16       16.33       23.02      5.98 o 
   2  -4  16        7.27       17.40      5.43 o 
   3  -4  16        2.07        6.84      5.25 o 
   4  -4  16      174.94      178.24     14.66 o 
   5  -4  16        1.25        0.43      6.96 o 
  -4  -3  16        0.21       -0.61      4.40 o 
  -3  -3  16        8.06       11.30      5.31 o 
  -2  -3  16       87.36       72.05      9.16 o 
  -1  -3  16       17.40       23.94      5.92 o 
   0  -3  16       52.45       44.76      6.90 o 
   1  -3  16        4.01        9.42      6.63 o 
   2  -3  16       38.45       48.85      8.06 o 
   3  -3  16      132.13      150.22     12.64 o 
   4  -3  16        1.46        0.85      4.52 o 
   5  -3  16        3.29       -2.99      4.58 o 
  -5  -2  16        2.14       -1.53      4.52 o 
  -4  -2  16       73.76       82.50      9.71 o 
  -3  -2  16       30.19       28.64      6.35 o 
  -2  -2  16       89.25      104.42      9.71 o 
  -1  -2  16        6.17       11.54      4.95 o 
   0  -2  16       14.80       18.26      5.43 o 
   1  -2  16      168.88      170.82      7.82 o 
   2  -2  16       36.40       35.61      4.70 o 
   3  -2  16      229.36      212.75     13.37 o 
   4  -2  16        1.80        8.55      5.74 o 
   5  -2  16       18.56        6.84      6.53 o 
  -6  -1  16        0.00       -2.02      4.76 o 
  -5  -1  16       35.90       40.12      7.39 o 
  -4  -1  16        7.41        4.21      4.27 o 
  -3  -1  16      134.29      125.85     10.69 o 
  -2  -1  16        0.44       -1.16      3.79 o 
  -1  -1  16        5.69        6.59      4.64 o 
   0  -1  16        0.01       -1.53      2.90 o 
   1  -1  16      327.02      310.45     10.25 o 
   2  -1  16        0.50        0.38      2.57 o 
   3  -1  16      215.56      203.46     13.01 o 
   4  -1  16       24.19       12.46      6.59 o 
   5  -1  16       13.43       15.88      6.78 o 
  -6   0  16        4.41        7.63      5.56 o 
  -5   0  16       61.11       71.20      9.22 o 
  -4   0  16       70.19       83.60      9.59 o 
  -3   0  16      252.55      257.57     14.04 o 
  -2   0  16        9.69        5.98      4.76 o 
  -1   0  16        2.11       -0.24      4.34 o 
   0   0  16     1335.98     1313.73     25.39 o 
   1   0  16       57.11       64.69     12.85 o 
   2   0  16        6.50        7.24      3.32 o 
   3   0  16        0.14        1.28      4.70 o 
   4   0  16       18.56       19.66      7.27 o 
  -6   1  16        5.68        6.90      5.92 o 
  -5   1  16        8.34        7.57      5.37 o 
  -4   1  16      296.52      252.86     14.11 o 
  -3   1  16       10.86       11.36      5.07 o 
  -2   1  16       49.29       64.18      8.49 o 
  -1   1  16       93.89      102.76     18.41 o 
   0   1  16       62.92       61.93     11.21 o 
   1   1  16      144.17      138.05      6.97 o 
   2   1  16       17.88       20.20      4.12 o 
   3   1  16        0.00        1.47      5.01 o 
   4   1  16        1.63       -7.02      5.25 o 
  -6   2  16        3.73        9.16      5.92 o 
  -5   2  16        0.99        2.08      4.40 o 
  -4   2  16        2.48        1.10      4.46 o 
  -3   2  16       26.07       26.20      6.29 o 
  -2   2  16       27.08       31.14      6.72 o 
  -1   2  16      277.05      246.70     13.62 o 
   0   2  16       11.56       15.75      5.31 o 
   1   2  16        7.72        7.33      4.64 o 
   2   2  16        0.35        2.50      4.27 o 
  -6   3  16        0.68       -2.20      5.01 o 
  -5   3  16      116.62      119.99     11.05 o 
  -4   3  16        8.36        6.59      4.89 o 
  -3   3  16       52.89       36.15      6.90 o 
  -2   3  16        8.47       22.41      6.17 o 
  -1   3  16      233.23      222.39     13.62 o 
   0   3  16       14.34       24.36      6.59 o 
   1   3  16       75.95       95.87     10.87 o 
   2   3  16        1.19        6.96      5.92 o 
  -6   4  16        3.11        5.07      5.37 o 
  -5   4  16       32.63       33.04      7.27 o 
  -4   4  16        3.50        7.76      5.07 o 
  -3   4  16       26.55       34.44      7.21 o 
  -2   4  16      103.02       87.73      6.54 o 
  -1   4  16       50.58       45.72      5.30 o 
   0   4  16        0.58        0.93      3.21 o 
   1   4  16        0.81        3.61      3.93 o 
  -5   5  16        1.26        5.00      5.77 o 
  -4   5  16       51.95       49.79      6.00 o 
  -3   5  16        4.48       11.25      5.98 o 
  -2   5  16        0.96        4.76      3.38 o 
  -1   5  16        2.20        2.34      3.44 o 
   0   5  16        8.15        5.14      5.56 o 
   0  -6  17        4.81        0.85      5.92 o 
   1  -6  17        0.52        2.20      5.37 o 
   2  -6  17        3.95       13.01      7.63 o 
  -2  -5  17        1.51       -0.79      6.35 o 
  -1  -5  17        1.80        0.73      5.13 o 
   0  -5  17        0.11       -4.89      4.58 o 
   1  -5  17        3.34        4.34      5.50 o 
   2  -5  17        3.16        9.89      5.80 o 
   3  -5  17       36.64       48.85      9.22 o 
   4  -5  17       17.33       16.61      7.82 o 
  -3  -4  17        0.35       -4.89      5.31 o 
  -2  -4  17        2.48       13.86      6.11 o 
  -1  -4  17        2.63        5.98      5.07 o 
   0  -4  17       16.10       11.72      5.19 o 
   1  -4  17       21.71       28.88      6.35 o 
   2  -4  17       35.48       41.34      8.12 o 
   3  -4  17       73.55       71.20     10.20 o 
   4  -4  17        9.52        9.59      5.74 o 
  -4  -3  17        0.44        0.24      4.76 o 
  -3  -3  17        1.79        4.52      5.07 o 
  -2  -3  17        5.87        5.25      4.89 o 
  -1  -3  17       11.59       14.41      5.19 o 
   0  -3  17       38.11       29.92      6.23 o 
   1  -3  17       59.08       62.89      5.98 o 
   2  -3  17       40.53       49.95      8.24 o 
   3  -3  17        2.67        4.89      4.89 o 
   4  -3  17        5.76        2.20      5.19 o 
  -5  -2  17       24.34       30.10      7.51 o 
  -4  -2  17       24.20       34.13      7.39 o 
  -3  -2  17        0.01        3.18      4.40 o 
  -2  -2  17      109.40      142.64     11.60 o 
  -1  -2  17       13.27       17.71      5.50 o 
   0  -2  17      105.20      107.65      9.83 o 
   1  -2  17      212.39      236.42     14.17 o 
   2  -2  17        6.55        2.87      4.27 o 
   3  -2  17        8.51        7.33      5.37 o 
   4  -2  17       11.15       11.54      5.98 o 
  -5  -1  17        0.21       -3.48      4.52 o 
  -4  -1  17        2.37       -0.61      4.21 o 
  -3  -1  17      156.07      137.09     11.36 o 
  -2  -1  17      199.01      195.71     12.40 o 
  -1  -1  17       78.65       95.87      9.77 o 
   0  -1  17      279.45      305.23     13.95 o 
   1  -1  17       76.41       79.06     11.91 o 
   2  -1  17        6.61        6.42      3.14 o 
   3  -1  17      116.33       98.25     10.63 o 
   4  -1  17       20.53       13.80      6.72 o 
  -6   0  17        1.26       -2.50      4.95 o 
  -5   0  17       48.05       51.78      8.43 o 
  -4   0  17        4.74        9.22      5.31 o 
  -3   0  17      161.56      160.90     11.60 o 
  -2   0  17        8.58        3.11      4.76 o 
  -1   0  17      498.96      529.12     21.13 o 
   0   0  17      681.59      710.93     16.91 o 
   1   0  17       20.35       17.40      3.69 o 
   2   0  17        0.48        0.73      4.18 o 
   3   0  17        6.22       -6.69      4.46 o 
   4   0  17        0.00       -2.14      5.13 o 
  -6   1  17        0.06        0.67      5.43 o 
  -5   1  17        1.35        0.18      4.95 o 
  -4   1  17      159.04      150.34     11.30 o 
  -3   1  17      132.71      102.28     10.32 o 
  -2   1  17        2.53        6.53      4.89 o 
  -1   1  17      259.45      257.32     13.98 o 
   0   1  17      320.08      264.77     13.98 o 
   1   1  17       10.47        2.69      3.21 o 
   2   1  17       10.52       13.95      3.85 o 
   3   1  17        0.28       -3.18      5.19 o 
  -6   2  17        1.00       -5.37      4.58 o 
  -5   2  17        7.10        2.63      5.37 o 
  -4   2  17       26.53       13.86      5.74 o 
  -3   2  17       15.77       23.33      6.53 o 
  -2   2  17        0.76        3.85      4.64 o 
  -1   2  17      187.77      178.00     12.27 o 
   0   2  17       41.63       40.97      7.45 o 
   1   2  17       22.80       27.60      6.66 o 
   2   2  17       20.04       21.01      6.53 o 
  -6   3  17        2.15       -0.37      5.50 o 
  -5   3  17        1.12        7.94      5.43 o 
  -4   3  17        0.18       -0.43      4.34 o 
  -3   3  17       48.21       49.16      8.06 o 
  -2   3  17       13.61       13.68      5.50 o 
  -1   3  17      160.27      149.18     12.58 o 
   0   3  17       34.65       35.54      7.39 o 
   1   3  17        0.74       -1.16      4.64 o 
   2   3  17        2.84       15.27      6.72 o 
  -6   4  17       10.02       23.02      7.21 o 
  -5   4  17       10.09       15.88      6.17 o 
  -4   4  17        4.17        4.46      5.01 o 
  -3   4  17       11.40       13.68      5.62 o 
  -2   4  17        1.32        4.46      5.01 o 
  -1   4  17        3.67        6.35      4.82 o 
   0   4  17        0.57       -3.18      5.25 o 
   1   4  17        0.03       -2.69      5.43 o 
  -5   5  17        0.01        5.74      5.37 o 
  -4   5  17       25.72       25.10      7.33 o 
  -3   5  17        1.17       -0.98      5.19 o 
  -2   5  17        0.99        3.79      4.15 o 
  -1   5  17        5.83       10.43      4.31 o 
  -1  -5  18        2.61        3.24      6.35 o 
   0  -5  18        9.31        7.27      5.62 o 
   1  -5  18        0.18        1.89      5.50 o 
   2  -5  18        8.97        4.95      5.98 o 
   3  -5  18       17.58       15.45      7.57 o 
  -3  -4  18        8.74       11.17      7.57 o 
  -2  -4  18       31.78       26.56      7.94 o 
  -1  -4  18        1.83        1.10      5.07 o 
   0  -4  18        0.02       -2.99      5.01 o 
   1  -4  18      129.12      130.07     11.24 o 
   2  -4  18        8.09       13.19      6.11 o 
   3  -4  18       65.32       79.26     10.99 o 
   4  -4  18        2.82       -3.72      5.01 o 
  -4  -3  18        6.02        8.79      5.98 o 
  -3  -3  18       66.87       68.15     10.20 o 
  -2  -3  18        2.58       -0.12      4.27 o 
  -1  -3  18        0.04        4.40      5.07 o 
   0  -3  18        1.27        0.49      4.89 o 
   1  -3  18       47.92       50.85      5.81 o 
   2  -3  18        0.62       -0.92      4.34 o 
   3  -3  18       74.43       92.69     11.05 o 
   4  -3  18       36.89       37.49      8.73 o 
  -5  -2  18       19.26       11.85      6.29 o 
  -4  -2  18        4.51        0.18      5.07 o 
  -3  -2  18       73.45       61.67      9.16 o 
  -2  -2  18        0.22        7.76      5.43 o 
  -1  -2  18       14.08       19.72      5.98 o 
   0  -2  18      398.19      441.31     18.99 o 
   1  -2  18       28.80       27.93      4.79 o 
   2  -2  18        2.16       -0.73      4.21 o 
   3  -2  18        0.54       -0.06      4.82 o 
   4  -2  18        8.16       21.01      7.08 o 
  -5  -1  18        0.36       -0.79      4.95 o 
  -4  -1  18      124.19      126.77     12.03 o 
  -3  -1  18       13.70        8.67      5.43 o 
  -2  -1  18       12.85       12.15      5.62 o 
  -1  -1  18       10.50       19.17      6.11 o 
   0  -1  18      106.39      110.55      7.32 o 
   1  -1  18      241.93      228.90      9.43 o 
   2  -1  18        1.35        3.36      4.52 o 
   3  -1  18        4.62        0.79      5.07 o 
   4  -1  18        8.80        0.00      5.74 o 
  -6   0  18        5.17        7.33      6.11 o 
  -5   0  18        4.33        0.24      5.07 o 
  -4   0  18        3.32       -0.79      4.52 o 
  -3   0  18       11.17       10.69      5.50 o 
  -2   0  18        5.74       11.97      5.68 o 
  -1   0  18       32.86       42.67     10.50 o 
   0   0  18       28.68       26.62      4.35 o 
   1   0  18        3.69        5.31      3.21 o 
   2   0  18        1.86       -1.05      3.09 o 
   3   0  18        0.20       -0.18      5.37 o 
  -6   1  18        3.24       -2.50      5.07 o 
  -5   1  18       38.07       47.51      8.67 o 
  -4   1  18       29.56       26.62      7.21 o 
  -3   1  18       58.95       53.25      8.61 o 
  -2   1  18        3.72        8.06      5.07 o 
  -1   1  18      166.63      159.80     11.66 o 
   0   1  18       88.84       77.00      9.28 o 
   1   1  18      159.95      167.74     11.85 o 
   2   1  18       12.29       19.36      6.17 o 
  -6   2  18        0.98        5.13      5.62 o 
  -5   2  18       29.97       28.82      7.76 o 
  -4   2  18        0.51        3.11      5.13 o 
  -3   2  18       80.93       74.80      9.53 o 
  -2   2  18      159.73      170.31     12.33 o 
  -1   2  18      169.78      151.13     11.54 o 
   0   2  18        1.81       -6.32      4.21 o 
   1   2  18        0.03        3.30      4.95 o 
   2   2  18        0.69        1.10      5.25 o 
  -6   3  18        0.72       11.05      6.35 o 
  -5   3  18        0.15       -1.53      5.13 o 
  -4   3  18       42.69       41.22      7.94 o 
  -3   3  18        1.77        6.84      4.70 o 
  -2   3  18       13.81       27.48      6.90 o 
  -1   3  18       11.22       26.87      7.39 o 
   0   3  18       16.13       12.09      6.17 o 
   1   3  18       64.84       91.17     11.72 o 
  -5   4  18        2.59        0.61      4.95 o 
  -4   4  18       25.97       25.46      6.78 o 
  -3   4  18        4.22        5.31      4.70 o 
  -2   4  18        0.27        3.66      5.43 o 
  -1   4  18        0.60        9.10      6.29 o 
   0   4  18        0.94       -1.95      5.13 o 
  -4   5  18        9.71        8.24      5.74 o 
  -3   5  18        4.01        6.47      5.56 o 
  -2   5  18        2.38        7.94      5.07 o 
   0  -5  19       13.51       16.43      7.27 o 
   1  -5  19       36.77       38.41      8.85 o 
   2  -5  19       13.23       12.27      6.53 o 
  -2  -4  19       15.81       14.53      7.08 o 
  -1  -4  19        0.01       -2.69      4.82 o 
   0  -4  19       45.67       33.10      7.63 o 
   1  -4  19      140.08      147.15      9.09 o 
   2  -4  19       13.06       18.07      6.35 o 
   3  -4  19        0.68        5.98      5.13 o 
  -3  -3  19       25.65       16.00      6.90 o 
  -2  -3  19      100.10       94.89     11.24 o 
  -1  -3  19       21.22       21.62      6.47 o 
   0  -3  19      118.38      145.27     12.27 o 
   1  -3  19       46.27       52.50      6.30 o 
   2  -3  19        1.76        2.32      5.19 o 
   3  -3  19       12.82       15.39      6.78 o 
  -4  -2  19        0.21       -0.37      5.25 o 
  -3  -2  19       21.46       21.37      7.08 o 
  -2  -2  19        1.28       -0.73      4.40 o 
  -1  -2  19      100.51      111.32     11.05 o 
   0  -2  19      439.74      480.01     14.66 o 
   1  -2  19       17.20       19.87      4.69 o 
   2  -2  19        3.34        3.30      4.76 o 
   3  -2  19        0.42       -1.34      5.01 o 
  -5  -1  19        0.12       -1.71      5.19 o 
  -4  -1  19       15.05       21.98      6.78 o 
  -3  -1  19       78.28       79.20     10.44 o 
  -2  -1  19        0.80        2.75      5.25 o 
  -1  -1  19      115.09      117.18     11.24 o 
   0  -1  19      123.80      128.43      9.86 o 
   1  -1  19       56.31       62.04      7.57 o 
   2  -1  19        5.64        4.64      5.25 o 
   3  -1  19        0.08        4.03      5.25 o 
  -5   0  19        3.52        1.95      5.68 o 
  -4   0  19       18.52        9.28      5.92 o 
  -3   0  19       38.94       36.15      7.76 o 
  -2   0  19        0.26       -2.99      5.31 o 
  -1   0  19       61.01       74.94      6.22 o 
   0   0  19       17.46       15.46      4.12 o 
   1   0  19        5.06        4.14      3.43 o 
   2   0  19       24.72       18.87      6.29 o 
   3   0  19       71.59       88.24     10.99 o 
  -5   1  19       13.01       25.10      7.14 o 
  -4   1  19        0.02       -0.12      4.95 o 
  -3   1  19       51.14       42.81      8.12 o 
  -2   1  19        6.21        2.50      5.31 o 
  -1   1  19       68.33       77.43      9.95 o 
   0   1  19       84.17       71.26      9.40 o 
   1   1  19        3.63        4.21      5.37 o 
   2   1  19        0.49        3.72      5.74 o 
  -5   2  19        0.29        2.26      5.37 o 
  -4   2  19       11.11       20.09      6.47 o 
  -3   2  19        0.90        3.60      4.70 o 
  -2   2  19        4.91        8.98      5.50 o 
  -1   2  19        4.47       -4.27      4.21 o 
   0   2  19       10.72       12.70      5.98 o 
   1   2  19        0.02        9.40      5.92 o 
   2   2  19       14.30       24.91      8.00 o 
  -5   3  19        0.04        2.56      5.80 o 
  -4   3  19       37.09       29.07      7.21 o 
  -3   3  19        0.01        0.43      4.64 o 
  -2   3  19        7.84        3.85      5.37 o 
  -1   3  19        0.90        7.21      5.43 o 
   0   3  19        5.87       10.14      6.47 o 
   1   3  19        8.33        9.34      6.84 o 
  -4   4  19       26.73       31.88      8.06 o 
  -3   4  19        0.95        5.86      5.86 o 
  -2   4  19        7.40        8.92      6.35 o 
  -1   4  19        2.23        8.79      6.17 o 
  -2  -4  20        1.91        7.63      7.14 o 
  -1  -4  20        9.26        6.59      6.47 o 
   0  -4  20       34.84       42.81      8.85 o 
   1  -4  20        4.38       11.20     11.85 o 
   2  -4  20        0.88       12.03      5.86 o 
  -3  -3  20       20.37       17.46      7.88 o 
  -2  -3  20        0.04        4.58      6.35 o 
  -1  -3  20        0.04       -1.04      5.50 o 
   0  -3  20       31.42       42.93      8.49 o 
   1  -3  20      206.64      211.96     14.96 o 
   2  -3  20        0.11       -2.93      4.64 o 
   3  -3  20        8.66        5.43      6.17 o 
  -4  -2  20        0.82       -6.29      4.76 o 
  -3  -2  20        1.18        5.07      6.41 o 
  -2  -2  20        1.77        1.04      5.50 o 
  -1  -2  20        1.61       -1.16      5.01 o 
   0  -2  20       47.46       65.78      8.06 o 
   1  -2  20        0.35       -2.54      4.18 o 
   2  -2  20        0.71       -3.97      4.95 o 
   3  -2  20        0.00       -5.68      4.76 o 
  -4  -1  20       13.35        7.27      5.92 o 
  -3  -1  20       27.86       20.09      7.33 o 
  -2  -1  20        3.76       -0.12      5.68 o 
  -1  -1  20       22.44       22.96      7.51 o 
   0  -1  20      133.20      134.46      8.37 o 
   1  -1  20       92.85      100.78      7.53 o 
   2  -1  20       10.03        4.58      5.31 o 
   3  -1  20        3.55        2.26      5.80 o 
  -5   0  20       10.26        5.68      6.11 o 
  -4   0  20        0.13        0.85      5.01 o 
  -3   0  20       59.34       58.38      9.77 o 
  -2   0  20       43.99       51.60      9.22 o 
  -1   0  20      186.22      196.87     13.56 o 
   0   0  20        3.33        2.82      3.64 o 
   1   0  20        1.57        1.31      3.56 o 
   2   0  20        1.37        2.87      5.37 o 
  -5   1  20        0.23       -4.40      5.31 o 
  -4   1  20       15.44       20.09      6.84 o 
  -3   1  20        2.19        1.83      5.50 o 
  -2   1  20       32.15       42.56      8.67 o 
  -1   1  20       22.72       39.39      8.18 o 
   0   1  20       10.22       11.97      5.74 o 
   1   1  20       67.57       73.70     10.32 o 
  -5   2  20        5.23        8.00      6.17 o 
  -4   2  20       10.56       14.11      6.29 o 
  -3   2  20        1.83        2.63      5.07 o 
  -2   2  20        2.17        4.82      5.62 o 
  -1   2  20        0.77        3.85      5.43 o 
   0   2  20        1.95        2.50      5.62 o 
   1   2  20       17.13       33.65      8.49 o 
  -5   3  20        0.01        4.52      5.86 o 
  -4   3  20       24.26       24.12      7.27 o 
  -3   3  20        1.61        1.40      5.13 o 
  -2   3  20        3.77        8.79      6.72 o 
  -1   3  20       29.76       40.85      9.04 o 
   0   3  20        8.93       13.37      7.02 o 
  -3   4  20       66.61       76.33     11.11 o 
  -2   4  20        1.42       -2.26      6.53 o 
   0  -4  21      130.38      140.32     13.62 o 
   1  -4  21       10.15       18.99      6.47 o 
  -2  -3  21        0.28       -1.95      6.41 o 
  -1  -3  21       15.79       18.01      7.27 o 
   0  -3  21       11.95       16.61      7.21 o 
   1  -3  21       30.84       41.43      7.82 o 
   2  -3  21       11.22       17.83      6.84 o 
  -3  -2  21       24.76       24.18      8.43 o 
  -2  -2  21        2.46       -3.72      5.43 o 
  -1  -2  21        4.71       10.63      6.78 o 
   0  -2  21        4.02        3.64      7.88 o 
   1  -2  21        0.00       -0.08      3.97 o 
   2  -2  21        9.01        3.97      5.74 o 
  -4  -1  21        0.50        0.06      5.37 o 
  -3  -1  21       26.45       16.43      7.51 o 
  -2  -1  21        0.77       -3.79      5.37 o 
  -1  -1  21        5.10       12.54      8.49 o 
   0  -1  21       34.55       37.90      5.75 o 
   1  -1  21       13.14       19.17      4.89 o 
   2  -1  21        1.12       -2.44      5.19 o 
  -4   0  21        3.72        3.54      5.68 o 
  -3   0  21        8.80        8.67      6.72 o 
  -2   0  21       13.06        8.79      6.23 o 
  -1   0  21        3.06       -2.87      5.68 o 
   0   0  21        7.03        9.89      6.59 o 
   1   0  21        0.11        4.27      5.68 o 
  -4   1  21       28.39       23.75      7.27 o 
  -3   1  21        0.06       -2.56      5.68 o 
  -2   1  21        3.89        5.68      6.29 o 
  -1   1  21        2.81        7.08      5.98 o 
   0   1  21        1.47       -1.34      5.50 o 
   1   1  21        0.70       -5.13      5.43 o 
  -4   2  21       20.84       24.24      6.90 o 
  -3   2  21        7.33       18.14      6.78 o 
  -2   2  21       11.45       10.26      7.14 o 
  -1   2  21        0.52        4.46      5.62 o 
   0   2  21        0.37        2.56      6.90 o 
  -4   3  21        0.30        6.23      5.31 o 
  -3   3  21        0.01        3.05      5.43 o 
  -2   3  21        0.57        0.18      6.05 o 
  -1   3  21        8.24       11.97      7.63 o 
  -1  -3  22        0.09       -5.07      6.59 o 
   0  -3  22       63.93       75.81      9.74 o 
   1  -3  22       12.45       20.94      6.66 o 
  -2  -2  22        0.92        2.56      6.35 o 
  -1  -2  22       64.70       67.84     10.81 o 
   0  -2  22        3.52        7.06      8.61 o 
   1  -2  22        1.55        0.97      4.28 o 
  -3  -1  22        5.52       10.01      7.57 o 
  -2  -1  22       12.01       12.82      7.33 o 
  -1  -1  22       13.91       15.68     18.17 o 
   0  -1  22        1.83        5.63      4.09 o 
   1  -1  22       21.54       23.95      5.59 o 
  -4   0  22        0.19       -2.56      5.68 o 
  -3   0  22        2.17       -2.38      6.35 o 
  -2   0  22       13.31       23.27      8.30 o 
  -1   0  22        0.17        7.45      6.96 o 
   0   0  22        0.23        4.52      6.41 o 
   1   0  22       12.33       20.70      7.94 o 
  -4   1  22       18.04       15.14      7.14 o 
  -3   1  22        0.02        8.00      6.84 o 
  -2   1  22        2.17        4.40      6.96 o 
  -1   1  22       32.92       46.10      9.59 o 
   0   1  22        3.67       11.36      6.96 o 
  -3   2  22       68.54       76.70     11.79 o 
  -2   2  22        7.93       16.55      8.06 o 
  -1   2  22        7.13       28.88      8.85 o 
  -1  -2  23        0.09       -5.19      6.35 o 
   0  -2  23        0.24       -0.49      8.24 o 
  -2  -1  23        0.04       -5.86      7.14 o 
  -1  -1  23        1.97       15.45      9.65 o 
   0  -1  23        1.20       -1.22      4.49 o 
  -3   0  23        7.97       20.88      8.85 o 
  -2   0  23        7.29       15.88      8.37 o 
  -1   0  23        0.46       -3.85      6.53 o 
   0   0  23        0.03        3.11      7.51 o 
  -2   1  23        7.80        8.79      8.37 o 
  -1   1  23        3.79       13.86      8.00 o 
                                                 
